# Supplementary material for: Red light-induced conjugation of amines through amide bond formation triggered via photooxidation of 3-acylindolizines
Source: Commun Chem. 2022 Aug 5;5:91. doi: 10.1038/s42004-022-00712-5 (PMC9814406; doi:10.1038/s42004-022-00712-5)
Supplement: Supplementary file 4 — Supplementary Data 2 [file 42004_2022_712_MOESM4_ESM.cif]

 
data_210913-watanabe
 
_audit_creation_method            'SHELXL-2018/3'
_shelx_SHELXL_version_number      '2018/3'
_chemical_name_systematic         ?
_chemical_name_common             ?
_chemical_melting_point           ?
_chemical_formula_moiety  'C19 H24 N2 O2'
_chemical_formula_sum     'C19 H24 N2 O2'
_chemical_formula_weight          312.40

loop_
 _atom_type_symbol
 _atom_type_description
 _atom_type_scat_dispersion_real
 _atom_type_scat_dispersion_imag
 _atom_type_scat_source
 'C'  'C'   0.0033   0.0016
 'International Tables Vol C Tables 4.2.6.8 and 6.1.1.4'
 'H'  'H'   0.0000   0.0000
 'International Tables Vol C Tables 4.2.6.8 and 6.1.1.4'
 'N'  'N'   0.0061   0.0033
 'International Tables Vol C Tables 4.2.6.8 and 6.1.1.4'
 'O'  'O'   0.0106   0.0060
 'International Tables Vol C Tables 4.2.6.8 and 6.1.1.4'
 
_space_group_crystal_system       monoclinic
_space_group_IT_number            14
_space_group_name_H-M_alt         'P 21/c'
_space_group_name_Hall            '-P 2ybc'
 
_shelx_space_group_comment
;
The symmetry employed for this shelxl refinement is uniquely defined
by the following loop, which should always be used as a source of
symmetry information in preference to the above space-group names.
They are only intended as comments.
;
 
loop_
 _space_group_symop_operation_xyz
 'x, y, z'
 '-x, y+1/2, -z+1/2'
 '-x, -y, -z'
 'x, -y-1/2, z-1/2'
 
_cell_length_a                    12.47992(17)
_cell_length_b                    10.84447(14)
_cell_length_c                    12.67358(19)
_cell_angle_alpha                 90
_cell_angle_beta                  100.4319(14)
_cell_angle_gamma                 90
_cell_volume                      1686.87(4)
_cell_formula_units_Z             4
_cell_measurement_temperature     90.00(10)
_cell_measurement_reflns_used   26764
_cell_measurement_theta_min     1.5960
_cell_measurement_theta_max     32.1270
 
_exptl_crystal_description     'block'
_exptl_crystal_colour          'colourless'
_exptl_crystal_density_meas       ?
_exptl_crystal_density_method     ?
_exptl_crystal_density_diffrn     1.230
_exptl_crystal_F_000              672
_exptl_transmission_factor_min    ?
_exptl_transmission_factor_max    ?
_exptl_crystal_size_max           0.140
_exptl_crystal_size_mid           0.110
_exptl_crystal_size_min           0.100
_exptl_absorpt_coefficient_mu     0.080
_shelx_estimated_absorpt_T_min    0.989
_shelx_estimated_absorpt_T_max    0.992
_exptl_absorpt_correction_T_min   0.869
_exptl_absorpt_correction_T_max   1.000
_exptl_absorpt_correction_type    gaussian
_exptl_absorpt_process_details
;
CrysAlisPro 1.171.42.4a (Rigaku Oxford Diffraction, 2021)
Numerical absorption correction based on gaussian integration over
a multifaceted crystal model
;
_exptl_absorpt_special_details    ?
_diffrn_ambient_temperature       90.00(10)
_diffrn_radiation_wavelength      0.71073
_diffrn_radiation_type            MoK\a
_diffrn_source                   'Finefocus rotating anode'
_diffrn_measurement_device_type  'Rigaku AFC-11 with Hypix-6000HE'
_diffrn_measurement_method       '\w-scan'
_diffrn_detector_area_resol_mean  10
_diffrn_reflns_number             51745
_diffrn_reflns_av_unetI/netI      0.0158
_diffrn_reflns_av_R_equivalents   0.0350
_diffrn_reflns_limit_h_min        -17
_diffrn_reflns_limit_h_max        17
_diffrn_reflns_limit_k_min        -15
_diffrn_reflns_limit_k_max        15
_diffrn_reflns_limit_l_min        -17
_diffrn_reflns_limit_l_max        17
_diffrn_reflns_theta_min          1.659
_diffrn_reflns_theta_max          30.034
_diffrn_reflns_theta_full         25.242
_diffrn_measured_fraction_theta_max   1.000
_diffrn_measured_fraction_theta_full  1.000
_diffrn_reflns_Laue_measured_fraction_max    1.000
_diffrn_reflns_Laue_measured_fraction_full   1.000
_diffrn_reflns_point_group_measured_fraction_max   1.000
_diffrn_reflns_point_group_measured_fraction_full  1.000
_reflns_number_total              4937
_reflns_number_gt                 4381
_reflns_threshold_expression      'I > 2\s(I)'
_reflns_Friedel_coverage          0.000
_reflns_Friedel_fraction_max      .
_reflns_Friedel_fraction_full     .
 
_reflns_special_details
;
 Reflections were merged by SHELXL according to the crystal
 class for the calculation of statistics and refinement.
 
 _reflns_Friedel_fraction is defined as the number of unique
 Friedel pairs measured divided by the number that would be
 possible theoretically, ignoring centric projections and
 systematic absences.
;
 
_computing_data_collection     'CrysAlisPro 1.171.42.4a (Rigaku OD, 2021)'
_computing_cell_refinement     'CrysAlisPro 1.171.42.4a (Rigaku OD, 2021)'
_computing_data_reduction      'CrysAlisPro 1.171.42.4a (Rigaku OD, 2021)'
_computing_structure_solution  'SHELXT-2018/2'
_computing_structure_refinement 'SHELXL-2018/3 (Sheldrick, 2018)'
_computing_molecular_graphics   'SHELXLE'
_computing_publication_material 'SHELXL-2018/3 (Sheldrick, 2018)'
_refine_special_details           ?
_refine_ls_structure_factor_coef  Fsqd
_refine_ls_matrix_type            full
_refine_ls_weighting_scheme       calc
_refine_ls_weighting_details
'w=1/[\s^2^(Fo^2^)+(0.0594P)^2^+0.3808P] where P=(Fo^2^+2Fc^2^)/3'
_atom_sites_solution_primary      iterative
_atom_sites_solution_secondary    difmap
_atom_sites_solution_hydrogens    difmap
_refine_ls_hydrogen_treatment     refall
_refine_ls_extinction_method      none
_refine_ls_extinction_coef        .
_refine_ls_number_reflns          4937
_refine_ls_number_parameters      304
_refine_ls_number_restraints      0
_refine_ls_R_factor_all           0.0405
_refine_ls_R_factor_gt            0.0361
_refine_ls_wR_factor_ref          0.1036
_refine_ls_wR_factor_gt           0.1004
_refine_ls_goodness_of_fit_ref    1.053
_refine_ls_restrained_S_all       1.053
_refine_ls_shift/su_max           0.000
_refine_ls_shift/su_mean          0.000
 
loop_
 _atom_site_label
 _atom_site_type_symbol
 _atom_site_fract_x
 _atom_site_fract_y
 _atom_site_fract_z
 _atom_site_U_iso_or_equiv
 _atom_site_adp_type
 _atom_site_occupancy
 _atom_site_site_symmetry_order  
 _atom_site_calc_flag
 _atom_site_refinement_flags_posn
 _atom_site_refinement_flags_adp
 _atom_site_refinement_flags_occupancy
 _atom_site_disorder_assembly
 _atom_site_disorder_group
O1 O 0.25262(5) 0.53364(6) 0.21739(5) 0.01857(13) Uani 1 1 d . . . . .
O2 O 0.49485(5) 0.59585(6) 0.25098(5) 0.02150(14) Uani 1 1 d . . . . .
N1 N 0.48179(6) 0.27351(7) 0.50210(6) 0.01935(15) Uani 1 1 d . . . . .
N2 N 0.30729(5) 0.65411(6) 0.36610(5) 0.01354(13) Uani 1 1 d . . . . .
H2N H 0.3654(10) 0.6764(12) 0.4141(10) 0.024(3) Uiso 1 1 d . . . . .
C1 C 0.32226(6) 0.57032(7) 0.29238(6) 0.01404(15) Uani 1 1 d . . . . .
C2 C 0.43786(6) 0.52164(7) 0.30732(6) 0.01474(15) Uani 1 1 d . . . . .
C3 C 0.47727(6) 0.42315(7) 0.36569(6) 0.01483(15) Uani 1 1 d . . . . .
H3 H 0.5524(10) 0.4011(11) 0.3709(10) 0.022(3) Uiso 1 1 d . . . . .
C4 C 0.41739(6) 0.34188(7) 0.42709(6) 0.01435(15) Uani 1 1 d . . . . .
C5 C 0.30368(6) 0.33028(8) 0.41043(7) 0.01791(16) Uani 1 1 d . . . . .
H5 H 0.2590(10) 0.3777(12) 0.3558(10) 0.027(3) Uiso 1 1 d . . . . .
C6 C 0.25700(7) 0.24803(9) 0.47246(8) 0.02207(18) Uani 1 1 d . . . . .
H6 H 0.1775(11) 0.2414(12) 0.4596(10) 0.030(3) Uiso 1 1 d . . . . .
C7 C 0.32283(8) 0.17735(9) 0.54908(8) 0.0257(2) Uani 1 1 d . . . . .
H7 H 0.2962(11) 0.1186(14) 0.5942(11) 0.037(4) Uiso 1 1 d . . . . .
C8 C 0.43435(8) 0.19411(9) 0.56038(8) 0.0259(2) Uani 1 1 d . . . . .
H8 H 0.4859(11) 0.1478(13) 0.6140(11) 0.036(4) Uiso 1 1 d . . . . .
C9 C 0.60734(8) 0.56768(10) 0.25533(9) 0.0270(2) Uani 1 1 d . . . . .
H9A H 0.6343(12) 0.6298(14) 0.2118(12) 0.039(4) Uiso 1 1 d . . . . .
H9B H 0.6178(11) 0.4834(13) 0.2282(11) 0.031(3) Uiso 1 1 d . . . . .
H9C H 0.6491(11) 0.5717(13) 0.3298(11) 0.032(3) Uiso 1 1 d . . . . .
C10 C 0.20581(6) 0.72355(7) 0.36473(6) 0.01146(14) Uani 1 1 d . . . . .
C11 C 0.22616(6) 0.81435(8) 0.45909(6) 0.01524(15) Uani 1 1 d . . . . .
H11A H 0.2476(11) 0.7679(12) 0.5268(10) 0.028(3) Uiso 1 1 d . . . . .
H11B H 0.2867(10) 0.8703(12) 0.4510(10) 0.024(3) Uiso 1 1 d . . . . .
C12 C 0.17551(6) 0.79601(7) 0.25938(6) 0.01391(15) Uani 1 1 d . . . . .
H12A H 0.2373(10) 0.8509(11) 0.2497(10) 0.023(3) Uiso 1 1 d . . . . .
H12B H 0.1642(10) 0.7376(11) 0.1991(9) 0.020(3) Uiso 1 1 d . . . . .
C13 C 0.11124(6) 0.63748(7) 0.37774(6) 0.01428(15) Uani 1 1 d . . . . .
H13A H 0.1018(10) 0.5763(12) 0.3198(10) 0.025(3) Uiso 1 1 d . . . . .
H13B H 0.1308(10) 0.5923(12) 0.4476(10) 0.026(3) Uiso 1 1 d . . . . .
C14 C 0.12309(6) 0.89086(8) 0.46093(6) 0.01626(16) Uani 1 1 d . . . . .
H14 H 0.1369(10) 0.9497(11) 0.5221(10) 0.022(3) Uiso 1 1 d . . . . .
C15 C 0.02817(7) 0.80522(8) 0.47240(7) 0.01735(16) Uani 1 1 d . . . . .
H15A H 0.0442(10) 0.7613(12) 0.5414(10) 0.024(3) Uiso 1 1 d . . . . .
H15B H -0.0388(10) 0.8555(12) 0.4740(10) 0.023(3) Uiso 1 1 d . . . . .
C16 C 0.00777(6) 0.71416(8) 0.37847(7) 0.01539(15) Uani 1 1 d . . . . .
H16 H -0.0544(10) 0.6568(11) 0.3874(10) 0.023(3) Uiso 1 1 d . . . . .
C17 C -0.02170(6) 0.78688(8) 0.27339(7) 0.01641(16) Uani 1 1 d . . . . .
H17A H -0.0369(10) 0.7287(12) 0.2130(10) 0.024(3) Uiso 1 1 d . . . . .
H17B H -0.0903(10) 0.8360(12) 0.2742(10) 0.024(3) Uiso 1 1 d . . . . .
C18 C 0.07253(7) 0.87282(8) 0.26098(6) 0.01551(15) Uani 1 1 d . . . . .
H18 H 0.0556(9) 0.9195(11) 0.1930(9) 0.021(3) Uiso 1 1 d . . . . .
C19 C 0.09334(7) 0.96317(8) 0.35568(7) 0.01793(16) Uani 1 1 d . . . . .
H19A H 0.1528(10) 1.0213(12) 0.3454(10) 0.025(3) Uiso 1 1 d . . . . .
H19B H 0.0261(10) 1.0128(12) 0.3568(10) 0.025(3) Uiso 1 1 d . . . . .
 
loop_
 _atom_site_aniso_label
 _atom_site_aniso_U_11
 _atom_site_aniso_U_22
 _atom_site_aniso_U_33
 _atom_site_aniso_U_23
 _atom_site_aniso_U_13
 _atom_site_aniso_U_12
O1 0.0176(3) 0.0204(3) 0.0160(3) -0.0040(2) -0.0015(2) 0.0051(2)
O2 0.0169(3) 0.0226(3) 0.0274(3) 0.0102(2) 0.0102(2) 0.0053(2)
N1 0.0160(3) 0.0186(3) 0.0215(3) 0.0053(3) -0.0017(3) -0.0010(3)
N2 0.0098(3) 0.0164(3) 0.0136(3) -0.0013(2) -0.0001(2) 0.0024(2)
C1 0.0133(3) 0.0150(3) 0.0140(3) 0.0021(3) 0.0029(3) 0.0036(3)
C2 0.0129(3) 0.0165(3) 0.0155(3) 0.0002(3) 0.0042(3) 0.0021(3)
C3 0.0108(3) 0.0162(3) 0.0174(4) 0.0008(3) 0.0024(3) 0.0016(3)
C4 0.0124(3) 0.0140(3) 0.0157(3) -0.0003(3) 0.0004(3) 0.0002(3)
C5 0.0125(3) 0.0205(4) 0.0196(4) 0.0013(3) -0.0002(3) -0.0014(3)
C6 0.0164(4) 0.0250(4) 0.0244(4) 0.0002(3) 0.0026(3) -0.0066(3)
C7 0.0248(4) 0.0266(4) 0.0249(4) 0.0063(4) 0.0026(3) -0.0093(4)
C8 0.0224(4) 0.0257(4) 0.0269(5) 0.0109(4) -0.0028(3) -0.0039(3)
C9 0.0170(4) 0.0289(5) 0.0382(5) 0.0108(4) 0.0133(4) 0.0039(3)
C10 0.0098(3) 0.0129(3) 0.0113(3) -0.0010(2) 0.0008(2) 0.0017(2)
C11 0.0123(3) 0.0181(4) 0.0141(3) -0.0048(3) -0.0008(3) 0.0013(3)
C12 0.0145(3) 0.0149(3) 0.0125(3) 0.0016(3) 0.0030(3) 0.0024(3)
C13 0.0125(3) 0.0133(3) 0.0171(4) 0.0006(3) 0.0028(3) 0.0000(3)
C14 0.0148(3) 0.0181(4) 0.0149(3) -0.0056(3) 0.0001(3) 0.0027(3)
C15 0.0149(3) 0.0232(4) 0.0145(4) -0.0017(3) 0.0042(3) 0.0032(3)
C16 0.0108(3) 0.0173(4) 0.0184(4) -0.0014(3) 0.0032(3) -0.0001(3)
C17 0.0122(3) 0.0198(4) 0.0156(4) -0.0038(3) -0.0019(3) 0.0035(3)
C18 0.0171(3) 0.0153(3) 0.0134(3) 0.0012(3) 0.0010(3) 0.0050(3)
C19 0.0195(4) 0.0129(3) 0.0209(4) -0.0029(3) 0.0024(3) 0.0031(3)
 
_geom_special_details
;
 All esds (except the esd in the dihedral angle between two l.s. planes)
 are estimated using the full covariance matrix.  The cell esds are taken
 into account individually in the estimation of esds in distances, angles
 and torsion angles; correlations between esds in cell parameters are only
 used when they are defined by crystal symmetry.  An approximate (isotropic)
 treatment of cell esds is used for estimating esds involving l.s. planes.
;
 
loop_
 _geom_bond_atom_site_label_1
 _geom_bond_atom_site_label_2
 _geom_bond_distance
 _geom_bond_site_symmetry_2
 _geom_bond_publ_flag
O1 C1 1.2320(10) . ?
O2 C2 1.3591(10) . ?
O2 C9 1.4280(11) . ?
N1 C8 1.3400(12) . ?
N1 C4 1.3501(10) . ?
N2 C1 1.3404(10) . ?
N2 C10 1.4708(9) . ?
N2 H2N 0.892(13) . ?
C1 C2 1.5156(10) . ?
C2 C3 1.3410(11) . ?
C3 C4 1.4668(11) . ?
C3 H3 0.959(12) . ?
C4 C5 1.4020(11) . ?
C5 C6 1.3852(12) . ?
C5 H5 0.957(13) . ?
C6 C7 1.3843(13) . ?
C6 H6 0.979(13) . ?
C7 C8 1.3851(13) . ?
C7 H7 0.955(15) . ?
C8 H8 0.985(14) . ?
C9 H9A 0.969(15) . ?
C9 H9B 0.993(14) . ?
C9 H9C 0.994(14) . ?
C10 C11 1.5345(10) . ?
C10 C12 1.5363(10) . ?
C10 C13 1.5368(10) . ?
C11 C14 1.5344(11) . ?
C11 H11A 0.989(13) . ?
C11 H11B 0.988(12) . ?
C12 C18 1.5348(11) . ?
C12 H12A 0.998(12) . ?
C12 H12B 0.983(12) . ?
C13 C16 1.5373(11) . ?
C13 H13A 0.981(13) . ?
C13 H13B 1.002(13) . ?
C14 C15 1.5328(12) . ?
C14 C19 1.5339(12) . ?
C14 H14 0.995(12) . ?
C15 C16 1.5322(11) . ?
C15 H15A 0.984(12) . ?
C15 H15B 1.001(12) . ?
C16 C17 1.5340(12) . ?
C16 H16 1.017(12) . ?
C17 C18 1.5307(12) . ?
C17 H17A 0.983(12) . ?
C17 H17B 1.010(12) . ?
C18 C19 1.5346(11) . ?
C18 H18 0.989(12) . ?
C19 H19A 1.000(13) . ?
C19 H19B 1.000(13) . ?
 
loop_
 _geom_angle_atom_site_label_1
 _geom_angle_atom_site_label_2
 _geom_angle_atom_site_label_3
 _geom_angle
 _geom_angle_site_symmetry_1
 _geom_angle_site_symmetry_3
 _geom_angle_publ_flag
C2 O2 C9 117.22(7) . . ?
C8 N1 C4 118.35(7) . . ?
C1 N2 C10 124.56(6) . . ?
C1 N2 H2N 117.4(8) . . ?
C10 N2 H2N 117.5(8) . . ?
O1 C1 N2 126.06(7) . . ?
O1 C1 C2 120.44(7) . . ?
N2 C1 C2 113.50(7) . . ?
C3 C2 O2 125.94(7) . . ?
C3 C2 C1 126.30(7) . . ?
O2 C2 C1 107.76(6) . . ?
C2 C3 C4 126.87(7) . . ?
C2 C3 H3 119.6(7) . . ?
C4 C3 H3 113.6(7) . . ?
N1 C4 C5 120.93(7) . . ?
N1 C4 C3 114.08(7) . . ?
C5 C4 C3 124.96(7) . . ?
C6 C5 C4 119.37(8) . . ?
C6 C5 H5 120.4(8) . . ?
C4 C5 H5 120.2(8) . . ?
C7 C6 C5 119.83(8) . . ?
C7 C6 H6 122.1(8) . . ?
C5 C6 H6 118.1(8) . . ?
C6 C7 C8 117.22(8) . . ?
C6 C7 H7 124.3(8) . . ?
C8 C7 H7 118.5(8) . . ?
N1 C8 C7 124.29(9) . . ?
N1 C8 H8 114.2(8) . . ?
C7 C8 H8 121.5(8) . . ?
O2 C9 H9A 105.7(9) . . ?
O2 C9 H9B 111.9(8) . . ?
H9A C9 H9B 111.2(12) . . ?
O2 C9 H9C 111.7(8) . . ?
H9A C9 H9C 109.5(12) . . ?
H9B C9 H9C 106.9(11) . . ?
N2 C10 C11 107.38(6) . . ?
N2 C10 C12 110.37(6) . . ?
C11 C10 C12 109.21(6) . . ?
N2 C10 C13 111.35(6) . . ?
C11 C10 C13 109.15(6) . . ?
C12 C10 C13 109.33(6) . . ?
C14 C11 C10 109.75(6) . . ?
C14 C11 H11A 111.0(8) . . ?
C10 C11 H11A 109.3(8) . . ?
C14 C11 H11B 109.2(7) . . ?
C10 C11 H11B 109.5(7) . . ?
H11A C11 H11B 108.1(10) . . ?
C18 C12 C10 109.94(6) . . ?
C18 C12 H12A 110.2(7) . . ?
C10 C12 H12A 109.7(7) . . ?
C18 C12 H12B 110.9(7) . . ?
C10 C12 H12B 108.9(7) . . ?
H12A C12 H12B 107.1(10) . . ?
C10 C13 C16 109.53(6) . . ?
C10 C13 H13A 108.7(7) . . ?
C16 C13 H13A 112.5(7) . . ?
C10 C13 H13B 108.8(7) . . ?
C16 C13 H13B 109.3(7) . . ?
H13A C13 H13B 107.9(10) . . ?
C15 C14 C19 108.83(6) . . ?
C15 C14 C11 109.77(7) . . ?
C19 C14 C11 109.57(7) . . ?
C15 C14 H14 110.0(7) . . ?
C19 C14 H14 109.3(7) . . ?
C11 C14 H14 109.3(7) . . ?
C16 C15 C14 109.83(6) . . ?
C16 C15 H15A 110.9(7) . . ?
C14 C15 H15A 110.0(7) . . ?
C16 C15 H15B 110.2(7) . . ?
C14 C15 H15B 109.5(7) . . ?
H15A C15 H15B 106.4(10) . . ?
C15 C16 C17 108.85(7) . . ?
C15 C16 C13 109.38(6) . . ?
C17 C16 C13 110.03(6) . . ?
C15 C16 H16 109.3(7) . . ?
C17 C16 H16 110.1(7) . . ?
C13 C16 H16 109.2(7) . . ?
C18 C17 C16 109.53(6) . . ?
C18 C17 H17A 110.7(7) . . ?
C16 C17 H17A 109.1(7) . . ?
C18 C17 H17B 110.4(7) . . ?
C16 C17 H17B 109.4(7) . . ?
H17A C17 H17B 107.6(10) . . ?
C17 C18 C19 109.44(7) . . ?
C17 C18 C12 109.37(7) . . ?
C19 C18 C12 109.47(6) . . ?
C17 C18 H18 110.8(7) . . ?
C19 C18 H18 109.5(7) . . ?
C12 C18 H18 108.3(7) . . ?
C14 C19 C18 109.49(6) . . ?
C14 C19 H19A 111.5(7) . . ?
C18 C19 H19A 109.0(7) . . ?
C14 C19 H19B 109.6(7) . . ?
C18 C19 H19B 109.3(7) . . ?
H19A C19 H19B 107.9(10) . . ?
 
loop_
 _geom_torsion_atom_site_label_1
 _geom_torsion_atom_site_label_2
 _geom_torsion_atom_site_label_3
 _geom_torsion_atom_site_label_4
 _geom_torsion
 _geom_torsion_site_symmetry_1
 _geom_torsion_site_symmetry_2
 _geom_torsion_site_symmetry_3
 _geom_torsion_site_symmetry_4
 _geom_torsion_publ_flag
C10 N2 C1 O1 -4.79(13) . . . . ?
C10 N2 C1 C2 174.49(7) . . . . ?
C9 O2 C2 C3 -0.93(13) . . . . ?
C9 O2 C2 C1 179.00(8) . . . . ?
O1 C1 C2 C3 -90.45(11) . . . . ?
N2 C1 C2 C3 90.22(10) . . . . ?
O1 C1 C2 O2 89.62(9) . . . . ?
N2 C1 C2 O2 -89.70(8) . . . . ?
O2 C2 C3 C4 179.97(8) . . . . ?
C1 C2 C3 C4 0.06(14) . . . . ?
C8 N1 C4 C5 0.01(13) . . . . ?
C8 N1 C4 C3 -178.32(8) . . . . ?
C2 C3 C4 N1 -161.64(8) . . . . ?
C2 C3 C4 C5 20.12(14) . . . . ?
N1 C4 C5 C6 0.45(13) . . . . ?
C3 C4 C5 C6 178.59(8) . . . . ?
C4 C5 C6 C7 -0.76(14) . . . . ?
C5 C6 C7 C8 0.61(15) . . . . ?
C4 N1 C8 C7 -0.15(15) . . . . ?
C6 C7 C8 N1 -0.16(16) . . . . ?
C1 N2 C10 C11 -176.61(7) . . . . ?
C1 N2 C10 C12 -57.66(10) . . . . ?
C1 N2 C10 C13 63.95(9) . . . . ?
N2 C10 C11 C14 179.29(6) . . . . ?
C12 C10 C11 C14 59.60(8) . . . . ?
C13 C10 C11 C14 -59.87(8) . . . . ?
N2 C10 C12 C18 -177.36(6) . . . . ?
C11 C10 C12 C18 -59.54(8) . . . . ?
C13 C10 C12 C18 59.83(8) . . . . ?
N2 C10 C13 C16 178.70(6) . . . . ?
C11 C10 C13 C16 60.32(8) . . . . ?
C12 C10 C13 C16 -59.09(8) . . . . ?
C10 C11 C14 C15 59.40(8) . . . . ?
C10 C11 C14 C19 -60.06(8) . . . . ?
C19 C14 C15 C16 60.70(8) . . . . ?
C11 C14 C15 C16 -59.20(8) . . . . ?
C14 C15 C16 C17 -60.71(8) . . . . ?
C14 C15 C16 C13 59.54(8) . . . . ?
C10 C13 C16 C15 -60.21(8) . . . . ?
C10 C13 C16 C17 59.32(8) . . . . ?
C15 C16 C17 C18 60.20(8) . . . . ?
C13 C16 C17 C18 -59.64(8) . . . . ?
C16 C17 C18 C19 -60.18(8) . . . . ?
C16 C17 C18 C12 59.74(8) . . . . ?
C10 C12 C18 C17 -60.18(8) . . . . ?
C10 C12 C18 C19 59.72(8) . . . . ?
C15 C14 C19 C18 -60.11(8) . . . . ?
C11 C14 C19 C18 59.92(8) . . . . ?
C17 C18 C19 C14 60.17(8) . . . . ?
C12 C18 C19 C14 -59.68(8) . . . . ?
 
loop_
 _geom_hbond_atom_site_label_D 
 _geom_hbond_atom_site_label_H 
 _geom_hbond_atom_site_label_A 
 _geom_hbond_distance_DH 
 _geom_hbond_distance_HA 
 _geom_hbond_distance_DA 
 _geom_hbond_angle_DHA 
 _geom_hbond_site_symmetry_A 
 _geom_hbond_publ_flag
N2 H2N N1  0.892(13) 2.080(13) 2.9568(10) 167.6(11) 3_666 yes
C5 H5 O1  0.957(13) 2.428(13) 3.2696(11) 146.7(10) . yes
C7 H7 O1  0.955(15) 2.401(15) 3.3512(11) 172.9(12) 4_566 yes
C12 H12B O1  0.983(12) 2.464(12) 3.0806(10) 120.4(8) . yes
C13 H13A O1  0.981(13) 2.515(12) 3.1320(10) 120.8(9) . yes
 
_refine_diff_density_max    0.413
_refine_diff_density_min   -0.204
_refine_diff_density_rms    0.043

_shelx_res_file
;
TITL 210913_watanabe
    210913_watanabe.res
    created by SHELXL-2018/3 at 16:21:52 on 13-Sep-2021
CELL 0.71073 12.47992 10.84447 12.67358 90 100.4319 90
ZERR 4 0.00017 0.00014 0.00019 0 0.0014 0
LATT 1
SYMM -x, 1/2+y, 1/2-z
SFAC C H N O
UNIT 76 96 8 8
SHEL 100 0.71
TEMP -183
SIZE 0.10 0.11 0.14
L.S. 10
LIST 6
FMAP 2
PLAN 10
EQIV $1 -x+1, -y+1, -z+1
HTAB N2 N1_$1
HTAB C5 O1
EQIV $2 x, -y+1/2, z+1/2
HTAB C7 O1_$2
HTAB C12 O1
HTAB C13 O1
BOND $H
CONF
ACTA
WGHT    0.059400    0.380800
FVAR       2.13757
O1    4    0.252615    0.533640    0.217389    11.00000    0.01755    0.02042 =
         0.01604   -0.00400   -0.00149    0.00510
O2    4    0.494851    0.595849    0.250975    11.00000    0.01687    0.02257 =
         0.02740    0.01019    0.01022    0.00532
N1    3    0.481790    0.273511    0.502103    11.00000    0.01605    0.01860 =
         0.02152    0.00533   -0.00166   -0.00104
N2    3    0.307287    0.654114    0.366098    11.00000    0.00976    0.01643 =
         0.01360   -0.00129   -0.00011    0.00240
H2N   2    0.365414    0.676439    0.414084    11.00000    0.02392
C1    1    0.322261    0.570320    0.292378    11.00000    0.01331    0.01499 =
         0.01397    0.00205    0.00288    0.00360
C2    1    0.437864    0.521643    0.307318    11.00000    0.01285    0.01651 =
         0.01546    0.00023    0.00417    0.00210
C3    1    0.477270    0.423150    0.365687    11.00000    0.01082    0.01617 =
         0.01742    0.00077    0.00237    0.00161
H3    2    0.552431    0.401076    0.370884    11.00000    0.02229
C4    1    0.417386    0.341882    0.427091    11.00000    0.01244    0.01405 =
         0.01574   -0.00031    0.00039    0.00018
C5    1    0.303680    0.330279    0.410430    11.00000    0.01246    0.02048 =
         0.01965    0.00127   -0.00016   -0.00143
H5    2    0.258952    0.377676    0.355804    11.00000    0.02722
C6    1    0.257004    0.248028    0.472463    11.00000    0.01642    0.02500 =
         0.02439    0.00019    0.00264   -0.00658
H6    2    0.177480    0.241421    0.459573    11.00000    0.02968
C7    1    0.322829    0.177352    0.549078    11.00000    0.02481    0.02663 =
         0.02489    0.00627    0.00265   -0.00932
H7    2    0.296232    0.118555    0.594188    11.00000    0.03727
C8    1    0.434349    0.194112    0.560377    11.00000    0.02241    0.02568 =
         0.02693    0.01091   -0.00277   -0.00387
H8    2    0.485913    0.147783    0.614023    11.00000    0.03634
C9    1    0.607344    0.567685    0.255329    11.00000    0.01697    0.02889 =
         0.03820    0.01081    0.01326    0.00386
H9A   2    0.634322    0.629756    0.211772    11.00000    0.03867
H9B   2    0.617779    0.483448    0.228246    11.00000    0.03072
H9C   2    0.649122    0.571733    0.329846    11.00000    0.03250
C10   1    0.205810    0.723549    0.364726    11.00000    0.00980    0.01287 =
         0.01129   -0.00102    0.00080    0.00166
C11   1    0.226164    0.814355    0.459095    11.00000    0.01229    0.01813 =
         0.01408   -0.00475   -0.00085    0.00131
H11A  2    0.247591    0.767915    0.526756    11.00000    0.02823
H11B  2    0.286707    0.870260    0.451009    11.00000    0.02422
C12   1    0.175512    0.796006    0.259380    11.00000    0.01451    0.01490 =
         0.01253    0.00155    0.00298    0.00242
H12A  2    0.237262    0.850853    0.249718    11.00000    0.02255
H12B  2    0.164219    0.737598    0.199058    11.00000    0.02014
C13   1    0.111240    0.637478    0.377738    11.00000    0.01252    0.01329 =
         0.01709    0.00065    0.00283   -0.00001
H13A  2    0.101820    0.576347    0.319787    11.00000    0.02461
H13B  2    0.130807    0.592300    0.447561    11.00000    0.02632
C14   1    0.123091    0.890860    0.460925    11.00000    0.01483    0.01811 =
         0.01488   -0.00563    0.00014    0.00271
H14   2    0.136924    0.949667    0.522109    11.00000    0.02237
C15   1    0.028168    0.805224    0.472403    11.00000    0.01485    0.02319 =
         0.01455   -0.00166    0.00415    0.00322
H15A  2    0.044185    0.761329    0.541379    11.00000    0.02446
H15B  2   -0.038779    0.855540    0.473963    11.00000    0.02293
C16   1    0.007773    0.714162    0.378469    11.00000    0.01075    0.01726 =
         0.01840   -0.00141    0.00325   -0.00005
H16   2   -0.054428    0.656845    0.387401    11.00000    0.02331
C17   1   -0.021700    0.786881    0.273394    11.00000    0.01216    0.01981 =
         0.01559   -0.00385   -0.00192    0.00351
H17A  2   -0.036898    0.728739    0.213044    11.00000    0.02416
H17B  2   -0.090281    0.836038    0.274232    11.00000    0.02378
C18   1    0.072529    0.872818    0.260984    11.00000    0.01713    0.01535 =
         0.01338    0.00117    0.00096    0.00497
H18   2    0.055628    0.919538    0.193027    11.00000    0.02066
C19   1    0.093341    0.963174    0.355678    11.00000    0.01950    0.01285 =
         0.02095   -0.00286    0.00235    0.00310
H19A  2    0.152774    1.021285    0.345432    11.00000    0.02455
H19B  2    0.026067    1.012828    0.356786    11.00000    0.02521
HKLF 4


REM  210913_watanabe
REM wR2 = 0.1036, GooF = S = 1.053, Restrained GooF = 1.053 for all data
REM R1 = 0.0361 for 4381 Fo > 4sig(Fo) and 0.0405 for all 4937 data
REM 304 parameters refined using 0 restraints

END

WGHT      0.0594      0.3817

REM Highest difference peak  0.413,  deepest hole -0.204,  1-sigma level  0.043
Q1    1   0.3798  0.5466  0.3018  11.00000  0.05    0.41
Q2    1   0.3598  0.3393  0.4198  11.00000  0.05    0.40
Q3    1   0.2192  0.7665  0.4151  11.00000  0.05    0.37
Q4    1   0.1576  0.6791  0.3731  11.00000  0.05    0.37
Q5    1   0.4450  0.3905  0.3986  11.00000  0.05    0.36
Q6    1   0.0757  0.8442  0.4688  11.00000  0.05    0.35
Q7    1   0.1928  0.7605  0.3124  11.00000  0.05    0.35
Q8    1   0.0249  0.8336  0.2681  11.00000  0.05    0.35
Q9    1   0.0592  0.6774  0.3771  11.00000  0.05    0.34
Q10   1   0.0207  0.7586  0.4274  11.00000  0.05    0.34
;
_shelx_res_checksum   73923

_shelx_hkl_file
;
   0   0   1 0.18679 1.66620   4
   0   0  -1 0.72423 1.77209   4
   0   0   1 0.19428 1.79096   7
   0   0  -1 0.18819 1.88594   7
   0   0  -1 1.64280 1.91850   1
   0   0   1 1.50240 1.90359   1
   0   0   2 4450.71 129.476   7
   0   0  -2 4331.85 127.717   9
   0   0  -2 4582.56 127.053   3
   0   0  -3 0.26110 2.97259   8
   0   0   3-0.48283 4.41477   6
   0   0   3-3.11415 4.27021   5
   0   0   3 6.32095 3.85436   9
   0   0   4 21904.7 628.696   9
   0   0   4 22496.2 627.131   3
   0   0   4 21583.5 629.875   6
   0   0   4 21534.8 628.964   5
   0   0   4 20906.2 631.086   2
   0   0   5-4.77642 5.75588   2
   0   0   5 5.98520 5.40443   1
   0   0   5 0.71130 4.50800   9
   0   0   5 2.81647 4.61770   3
   0   0   5-1.03990 6.90018   7
   0   0   5-0.75426 4.96074   5
   0   0   5-0.99657 5.87547   4
   0   0   6 7556.52 231.152   2
   0   0   6 7497.65 231.690   1
   0   0   6 7557.92 226.840   9
   0   0   6 7588.64 232.407   7
   0   0   6 7691.68 224.589   3
   0   0  -6 7613.35 229.147   6
   0   0   6 7069.72 226.985   5
   0   0   6 7833.73 232.165   4
   0   0   7 1.56839 4.77578   3
   0   0   7 17.9165 8.03507   2
   0   0   7 5.02109 6.11533   9
   0   0   7 1.50864 7.84466   7
   0   0  -7 1.17339 6.10167   6
   0   0   7 1.07002 6.44774   5
   0   0   7-1.44277 7.17353   4
   0   0   8 11502.9 351.155   2
   0   0  -8 11368.7 352.123   1
   0   0   8 11648.1 345.595   9
   0   0   8 11874.8 354.053   7
   0   0  -8 11851.9 348.706   6
   0   0   8 11561.5 352.776   4
   0   0   8 10941.1 345.865   5
   0   0   8 11740.3 342.086   3
   0   0   9 2.58883 7.10452   9
   0   0  -9 2.95595 5.93682   3
   0   0   9-10.0503 10.1484   7
   0   0  -9-3.07059 8.63999   6
   0   0   9 3.83516 7.90487   4
   0   0   9-5.54707 7.31282   5
   0   0   9 1.82416 7.85415   2
   0   0  -9 17.1908 10.2114   1
   0   0 -10 5510.16 187.402   1
   0   0  10 5593.06 178.432   9
   0   0  10 5823.24 189.980   7
   0   0 -10 5661.08 182.586   6
   0   0  10 5616.89 187.730   4
   0   0  10 5484.09 179.766   5
   0   0 -10 5541.76 173.761   3
   0   0  11 2.41774 10.4123   4
   0   0  11 1.69474 8.81470   5
   0   0  11 22.8806 12.4425   7
   0   0 -11 7.60159 9.74158   6
   0   0 -11 11.4314 11.1900   2
   0   0 -11 12.0172 12.8508   1
   0   0 -12 3510.62 135.808   1
   0   0  12 3802.30 139.713   7
   0   0 -12 3562.11 129.837   6
   0   0  12 3713.57 137.642   4
   0   0  12 3528.46 127.084   5
   0   0 -12 3867.95 136.979   2
   0   0  13 5.87125 13.8946   4
   0   0  13 7.90868 11.9137   5
   0   0 -13 6.76664 11.8948   6
   0   0  13 6.19756 13.0618   7
   0   0 -13-8.28075 13.5076   2
   0   0 -13 14.5649 13.5477   1
   0   0  14 63.0187 15.0918   5
   0   0  14 77.7766 21.4968   7
   0   0  14 60.7138 18.7042   4
   0   0 -14 26.9529 15.2124   2
   0   0 -14 88.7431 20.3479   1
   0   0  15-10.9866 17.0324   7
   0   0  15 37.9726 15.7660   4
   0   0 -15 3.22265 16.0232   2
   0   0 -15 3.42021 16.4654   1
   0   0 -16 417.566 40.3785   1
   0   0  16 347.678 38.6148   4
   0   0  16 377.795 41.0425   7
   0   0 -17 11.6662 18.0888   1
   0   0  17 27.5139 21.8513   4
   0   0  17 4.19474 18.8022   7
   0   0  18 1298.71 78.8719   4
   0  -1   0-0.20193 1.99255   7
   0   1   0-0.41614 2.04494   7
   0   1   0 2.39368 2.03342   3
   0  -1   0 2.31606 2.33373   3
   0   1   0-2.29804 2.19433   6
   0  -1   0 1.19340 2.21045   6
   0  -1   0 9.77292 2.42763   9
   0   1   0 2.75912 2.09329   9
   0   1   0 0.94030 2.31945   4
   0  -1   0 0.22733 2.26955   4
   0   1   1 4.05254 2.90364   2
   0  -1  -1 3.86259 3.07156   2
   0  -1  -1 3.82159 3.00592   1
   0  -1   1 4.90234 3.12406   9
   0   1  -1 2.31922 2.75961   7
   0   1   1 7.83268 2.99519   7
   0   1   1 9.46174 3.42097   3
   0   1  -1 7.00107 3.08678   6
   0  -1  -1 4.56792 2.89917   6
   0   1   1 3.19668 3.12152   6
   0  -1   1 6.84322 3.08851   5
   0  -1  -1 4.30946 3.01288   4
   0   1   1 3.92060 2.80939   4
   0  -1   1 4.94719 3.33836   4
   0   1  -1 1.82128 2.69882   4
   0  -1   2 42292.7 1185.26   2
   0   1   2 42578.1 1189.10   2
   0   1  -2 40863.7 1185.06   2
   0   1   2 43898.7 1189.03   7
   0   1  -2 43426.5 1187.91   7
   0  -1  -2 42597.4 1188.14   6
   0  -1   2 40662.6 1188.47   5
   0  -1   2 38827.5 1185.65   1
   0   1  -2 40453.6 1185.77   1
   0   1   3 15817.7 475.232   1
   0  -1   3 16664.8 472.289   1
   0  -1  -3 16930.6 469.639   9
   0  -1  -3 15517.7 469.349   9
   0   1   3 16643.2 475.161   7
   0   1   3 16573.5 473.188   3
   0   1  -3 16846.7 468.449   3
   0   1  -3 16642.0 468.364   3
   0  -1  -3 16790.7 473.807   6
   0  -1   3 16389.8 472.876   6
   0   1   3 15943.0 469.069   5
   0  -1  -3 15591.7 468.982   5
   0  -1   3 16165.7 471.413   2
   0   1   3 16294.6 475.220   2
   0  -1   4 160.721 11.4278   1
   0  -1   4 223.032 13.5596   9
   0  -1  -4 157.599 9.45287   9
   0  -1   4 149.405 12.8218   7
   0   1  -4 180.672 8.47942   3
   0   1  -4 166.052 8.49748   3
   0   1   4 172.121 11.7170   3
   0  -1  -4 169.406 12.3229   6
   0  -1   4 167.775 11.4247   6
   0  -1   4 144.491 12.2250   5
   0   1   4 184.352 9.74369   5
   0  -1   4 158.786 11.1791   2
   0  -1   5 5430.42 164.306   2
   0  -1   5 5274.69 165.168   1
   0  -1   5 5485.79 161.047   8
   0  -1  -5 5455.76 160.850   9
   0  -1   5 5207.97 165.046   9
   0  -1   5 5252.97 166.649   7
   0   1   5 5345.11 163.635   3
   0   1  -5 5329.05 158.631   3
   0  -1  -5 5485.07 165.760   6
   0  -1   5 5333.73 164.485   6
   0  -1   5 5259.34 165.760   5
   0   1   5 5302.49 160.708   5
   0   1   5 5484.57 167.340   4
   0  -1   5 5558.46 167.433   4
   0   1   6 454.542 26.3416   2
   0  -1   6 484.645 24.5143   2
   0  -1   6 471.461 25.0607   1
   0  -1  -6 459.372 21.1327   9
   0  -1   6 464.097 24.4419   9
   0  -1   6 458.404 20.7520   8
   0  -1   6 478.135 26.3093   7
   0   1   6 472.434 23.2343   3
   0   1  -6 484.819 19.4341   3
   0  -1   6 433.422 23.4433   6
   0  -1  -6 444.914 24.4080   6
   0  -1   6 476.210 25.1614   5
   0   1   6 449.813 21.2445   5
   0   1   6 484.637 26.3488   4
   0  -1   6 473.922 26.1812   4
   0  -1   7 1280.58 52.4715   2
   0   1   7 1353.34 56.1529   2
   0  -1  -7 1201.72 55.1383   1
   0  -1   7 1361.74 54.1012   1
   0  -1  -7 1316.99 48.5476   9
   0  -1   7 1303.97 52.7526   9
   0  -1   7 1369.21 47.5510   8
   0  -1   7 1438.08 56.6836   7
   0   1   7 1276.46 55.5010   7
   0   1   7 1370.92 51.0880   3
   0   1  -7 1402.63 46.2773   3
   0  -1   7 1356.79 52.7515   6
   0  -1  -7 1245.04 52.8556   6
   0  -1   7 1409.22 54.4220   5
   0   1   7 1378.10 49.2409   5
   0   1   7 1373.27 55.8741   4
   0  -1   7 1338.87 55.3780   4
   0   1   8 997.218 47.7694   2
   0  -1  -8 934.249 47.8415   1
   0  -1   8 1079.04 45.4622   9
   0  -1  -8 1058.35 41.0208   9
   0  -1   8 923.411 46.3889   7
   0   1   8 1012.61 48.9996   7
   0   1  -8 1043.44 37.8480   3
   0   1   8 1038.36 42.5522   3
   0  -1  -8 1002.50 45.1967   6
   0  -1   8 1008.04 44.4930   6
   0  -1   8 1015.42 45.5561   5
   0   1   8 1041.62 41.3538   5
   0   1   8 1130.57 49.4673   4
   0  -1   8 999.473 47.6849   4
   0   1   9 365.654 27.1205   2
   0   1  -9 306.459 23.5510   2
   0   1  -9 310.772 24.1245   1
   0  -1  -9 306.688 25.4572   1
   0  -1  -9 313.136 19.5634   9
   0  -1   9 296.510 21.7455   9
   0  -1   9 349.982 26.3966   7
   0   1   9 287.656 25.0813   7
   0   1   9 258.630 19.3841   3
   0   1  -9 326.247 17.2421   3
   0  -1  -9 285.477 22.1791   6
   0   1   9 327.753 20.1823   5
   0  -1   9 301.843 22.5810   5
   0   1   9 353.517 26.5562   4
   0  -1   9 319.195 24.9999   4
   0   1 -10 8696.41 270.988   2
   0   1  10 9056.83 276.700   2
   0   1 -10 8454.89 272.159   1
   0  -1 -10 8578.82 276.328   1
   0  -1 -10 8564.09 261.885   9
   0  -1  10 8239.23 267.394   9
   0  -1  10 8740.90 275.439   7
   0   1  10 8656.70 276.675   7
   0   1  10 8790.79 263.956   3
   0  -1 -10 8673.49 269.930   6
   0   1 -10 8669.46 268.588   6
   0   1  10 8385.50 262.677   5
   0  -1  10 8404.56 269.178   5
   0   1  10 8602.47 274.431   4
   0  -1  10 8860.99 275.271   4
   0   1 -11 1980.06 80.8265   2
   0  -1  11 2002.63 78.0464   9
   0  -1  11 2097.78 86.0999   7
   0   1  11 2042.96 86.4594   7
   0  -1 -11 1942.35 85.2234   1
   0   1 -11 1859.88 81.0225   1
   0  -1 -11 1959.51 79.3675   6
   0   1 -11 1927.59 77.9313   6
   0   1  11 1864.15 72.8586   5
   0  -1  11 1944.38 79.0363   5
   0   1  11 1917.41 83.5148   4
   0  -1  11 2024.08 84.5248   4
   0   1 -12 1310.37 64.2129   2
   0  -1 -12 1367.59 68.4221   2
   0   1 -12 1567.43 69.1644   1
   0  -1 -12 1371.36 69.3701   1
   0  -1  12 1344.52 61.0547   9
   0  -1  12 1319.09 67.7257   7
   0   1  12 1326.27 69.1253   7
   0   1 -12 1358.95 61.9330   6
   0  -1 -12 1416.80 64.1528   6
   0   1  12 1385.82 57.7603   5
   0  -1  12 1399.24 63.2583   5
   0  -1  12 1420.21 69.0611   4
   0   1  12 1401.36 69.0438   4
   0   1 -13 311.801 30.4831   1
   0  -1 -13 284.419 30.6492   1
   0   1  13 260.534 29.6767   4
   0  -1  13 235.387 28.3520   4
   0  -1 -13 256.389 26.3344   6
   0  -1  13 273.081 30.0047   7
   0   1  13 293.214 31.1536   7
   0  -1  13 355.547 29.3348   5
   0   1  13 298.339 23.5896   5
   0   1 -13 310.425 29.1272   2
   0  -1 -13 320.935 32.1998   2
   0  -1 -14 869.239 54.4149   1
   0   1 -14 753.954 49.2156   1
   0  -1  14 697.515 49.5494   4
   0   1  14 673.174 49.4969   4
   0  -1  14 743.261 45.1891   5
   0   1 -14 702.568 46.7968   2
   0  -1 -14 682.065 49.2892   2
   0  -1  14 834.094 53.1458   7
   0   1  14 764.083 53.2149   7
   0  -1 -15 2220.76 104.561   1
   0   1 -15 2196.09 100.768   1
   0  -1  15 2327.01 104.124   4
   0   1  15 2232.92 103.338   4
   0  -1  15 2141.64 93.6552   5
   0  -1 -15 2364.79 105.182   2
   0   1  15 2401.05 108.197   7
   0  -1  15 2401.71 106.581   7
   0   1  16 767.440 56.7844   4
   0  -1  16 787.576 57.2713   4
   0   1  16 956.690 64.3311   7
   0  -1 -16 836.951 58.2291   2
   0  -1 -16 897.805 60.6354   1
   0   1 -17-12.2878 20.9909   7
   0  -1  17-7.85087 17.9271   4
   0   1  17-7.91322 19.0468   4
   0   1  17-12.9028 20.7043   7
   0  -1 -17 3.89839 11.8694   2
   0  -1 -17 8.21179 19.7654   1
   0   1  18 287.372 39.0226   4
   0  -1  18 280.705 38.6921   4
   0   1 -18 255.216 38.4549   7
   0  -1 -18 285.132 39.3353   1
   0  -2   0 36303.0 1093.66   2
   0   2   0 39126.9 1093.99   2
   0  -2   0 37974.4 1093.94   1
   0   2   0 36878.6 1093.86   1
   0  -2   0 39050.5 1096.14   9
   0   2   0 40012.3 1096.40   7
   0   2   0 38057.4 1096.48   3
   0  -2   0 40506.3 1097.30   6
   0  -2   0 38291.0 1095.26   5
   0   2   0 38435.3 1097.13   4
   0   2   1 848.469 29.6708   2
   0  -2  -1 845.939 27.9807   9
   0  -2   1 898.371 31.1286   9
   0   2   1 715.709 27.4955   9
   0   2   1 866.807 30.5179   7
   0   2  -1 874.924 29.6736   7
   0   2  -1 820.011 28.5664   3
   0   2   1 825.700 30.6642   3
   0  -2  -1 918.800 31.1014   6
   0   2   1 826.035 26.4050   5
   0  -2   1 795.693 30.0491   5
   0  -2  -1 805.844 26.5195   5
   0   2   1 884.779 30.7900   4
   0   2  -1 848.480 30.5325   4
   0   2   2 81755.1 2362.81   2
   0   2  -2 84608.0 2357.03   1
   0  -2   2 83892.6 2357.08   1
   0  -2   2 80275.7 2363.10   9
   0   2   2 83740.6 2357.38   9
   0  -2  -2 84813.1 2357.62   9
   0   2  -2 82516.6 2361.40   7
   0   2   2 83513.8 2362.98   7
   0   2   2 78796.7 2362.68   3
   0  -2   2 80853.6 2357.77   3
   0   2  -2 80795.8 2357.98   3
   0  -2  -2 85272.6 2362.91   6
   0  -2   2 78013.5 2362.85   5
   0   2   2 80111.6 2362.42   4
   0   2  -2 82448.5 2362.63   4
   0   2   3 24723.1 710.663   2
   0   2  -3 24750.4 702.998   2
   0   2  -3 23352.8 702.724   2
   0  -2  -3 24904.3 710.731   1
   0  -2   3 24830.4 704.397   1
   0   2   3 24944.5 702.579   9
   0  -2  -3 24835.6 702.777   9
   0   2  -3 24507.4 708.432   7
   0   2   3 24859.0 710.471   7
   0  -2   3 24488.7 702.445   3
   0   2  -3 24552.9 702.575   3
   0  -2  -3 24583.2 709.573   6
   0  -2   3 23897.3 707.858   6
   0  -2   3 23648.9 710.100   5
   0   2  -3 24949.4 709.828   4
   0  -2  -4 1277.71 48.6043   1
   0  -2   4 1228.11 43.2679   1
   0  -2  -4 1269.88 40.3146   9
   0   2   4 1280.30 48.4335   7
   0   2  -4 1191.16 46.0131   7
   0  -2   4 1279.83 39.2754   3
   0   2  -4 1248.61 39.2936   3
   0   2   4 1255.34 46.6471   3
   0  -2   4 1303.69 45.7995   6
   0  -2  -4 1304.40 47.4366   6
   0  -2  -4 1248.50 38.3026   5
   0   2   4 1211.96 38.3021   5
   0   2   4 1242.77 48.5542   2
   0   2  -4 1253.75 42.0446   2
   0   2  -5 17636.1 520.985   2
   0   2   5 17773.0 529.105   2
   0  -2   5 18091.8 522.643   1
   0  -2  -5 18681.9 529.886   1
   0  -2   5 17667.2 526.832   9
   0  -2  -5 18837.9 518.155   9
   0   2  -5 18405.3 526.808   7
   0   2   5 17416.3 528.063   7
   0   2   5 18491.2 526.050   3
   0   2  -5 18098.0 515.966   3
   0   2  -5 17135.7 515.733   3
   0  -2  -5 18477.6 526.610   6
   0  -2   5 18735.6 524.910   6
   0  -2   5 16136.1 526.891   5
   0   2   5 17668.2 516.499   5
   0  -2   5 18658.0 527.952   4
   0   2   5 18615.4 527.941   4
   0   2  -6 181.854 13.1983   2
   0  -2   6 166.484 13.3747   1
   0  -2  -6 160.536 15.9012   1
   0  -2   6 167.443 15.3140   9
   0  -2  -6 165.039 10.1986   9
   0   2   6 170.783 14.3695   3
   0  -2   6 139.214 14.0929   4
   0   2  -6 164.163 8.68422   3
   0  -2  -6 167.431 14.8188   6
   0  -2   6 172.691 14.0880   6
   0  -2   6 142.582 14.8194   5
   0   2   6 132.226 9.22082   5
   0   2   6 179.685 16.0885   4
   0   2  -7 4877.65 152.068   2
   0  -2  -7 4823.84 159.911   1
   0  -2   7 4656.63 153.164   1
   0  -2   7 4909.71 149.714   8
   0  -2   7 4908.54 156.612   9
   0  -2  -7 4926.20 146.885   9
   0  -2   7 4825.14 157.003   7
   0   2   7 4949.09 154.566   3
   0   2  -7 4781.36 143.269   3
   0  -2  -7 4966.92 156.451   6
   0  -2   7 4971.01 154.342   6
   0  -2   7 4787.07 157.400   5
   0   2   7 4484.45 145.635   5
   0   2   7 5102.55 159.028   4
   0  -2   7 4791.90 157.673   4
   0   2   8 1465.98 63.2001   2
   0   2  -8 1387.68 56.4643   2
   0  -2  -8 1479.43 64.1893   1
   0  -2   8 1432.23 58.2053   1
   0  -2  -8 1440.49 51.3470   9
   0  -2   8 1484.92 60.3405   9
   0  -2   8 1446.09 53.2902   8
   0   2   8 1431.96 62.9426   7
   0  -2   8 1438.08 61.3764   7
   0   2   8 1487.47 58.2794   3
   0   2  -8 1450.57 47.8575   3
   0  -2  -8 1522.16 60.5732   6
   0  -2   8 1481.77 58.3326   6
   0   2   8 1436.39 51.0421   5
   0  -2   8 1438.20 60.8503   5
   0   2   8 1590.88 63.3949   4
   0  -2   8 1405.76 61.2628   4
   0   2  -9 41.1488 10.4312   2
   0   2   9 8.69661 10.1296   2
   0  -2  -9 19.9045 10.6639   1
   0  -2  -9 28.8000 7.44530   9
   0  -2   9 29.6441 10.4123   9
   0  -2   9 16.0897 6.64199   8
   0   2   9 10.9436 9.63754   7
   0  -2   9 35.8729 11.2321   4
   0   2   9 11.7922 8.80772   3
   0  -2   9 13.6742 10.0296   7
   0  -2  -9 30.9140 10.4755   6
   0  -2   9 18.5842 8.73675   6
   0  -2   9 22.3093 9.82263   5
   0   2   9 38.1695 11.8598   4
   0   2   9 16.9243 6.53162   5
   0   2  10 515.442 36.0608   2
   0   2 -10 487.465 30.8619   2
   0   2 -10 501.872 32.1460   1
   0  -2 -10 503.484 35.9479   1
   0  -2  10 509.509 32.7822   9
   0   2  10 500.706 35.5870   7
   0  -2  10 520.019 34.7113   7
   0  -2  10 520.849 26.2165   8
   0   2  10 553.507 31.1229   3
   0  -2 -10 455.798 31.4530   6
   0  -2  10 530.990 31.9367   6
   0   2  10 538.991 26.1511   5
   0  -2  10 451.912 32.0591   5
   0  -2  10 578.015 36.4753   4
   0   2  10 538.388 35.6256   4
   0   2 -11 1104.33 52.9127   2
   0  -2 -11 1196.35 61.2568   1
   0   2 -11 1035.44 53.0068   1
   0   2  11 1105.98 58.8889   2
   0  -2  11 1157.19 54.5924   9
   0   2  11 1238.71 62.0944   7
   0  -2  11 1053.18 56.3457   7
   0   2  11 1167.81 51.5282   3
   0  -2  11 1212.77 54.0070   6
   0  -2 -11 1148.82 55.2287   6
   0  -2  11 1114.27 55.6863   5
   0   2  11 1031.53 44.6853   5
   0   2  11 1061.39 56.8850   4
   0  -2  11 1095.01 57.0240   4
   0   2 -12-2.31777 10.7790   1
   0  -2 -12 5.99815 12.9129   1
   0  -2  12 21.8201 13.9777   4
   0  -2  12-11.0235 10.9612   9
   0   2  12-9.03038 13.7467   7
   0   2 -12-2.05332 10.3668   6
   0  -2 -12-2.26228 11.5936   6
   0  -2 -12 11.6993 13.6022   2
   0   2  12 1.78209 10.2706   3
   0   2 -12 6.32179 10.7992   2
   0  -2  12 4.76316 12.2049   5
   0   2  12 13.7936 13.9282   4
   0  -2 -13 235.510 29.7197   1
   0   2 -13 224.652 25.5820   1
   0  -2  13 239.208 24.8606   9
   0  -2  13 211.617 27.2066   4
   0  -2 -13 209.855 24.7105   6
   0   2  13 227.445 28.3556   7
   0  -2 -13 187.704 27.1311   2
   0   2  13 235.358 28.1566   4
   0  -2  13 234.179 26.5690   5
   0  -2 -14 180.703 28.3784   1
   0   2 -14 200.572 25.1986   1
   0  -2  14 200.366 23.8404   9
   0   2 -14 179.010 26.9270   7
   0  -2  14 213.436 29.0763   4
   0   2  14 179.291 27.8289   7
   0  -2  14 191.679 25.0261   5
   0   2  14 157.252 26.0037   4
   0  -2 -14 216.512 28.8510   2
   0  -2  15 2.83839 13.8961   5
   0   2  15 17.6585 17.0064   4
   0   2 -15-3.51839 17.7688   7
   0  -2  15 13.9290 17.0455   4
   0   2  15 46.4685 21.5290   7
   0  -2 -15 15.2464 18.0451   1
   0  -2 -15 51.6125 19.7134   2
   0  -2  16 94.5813 22.1487   5
   0   2  16 60.4372 22.6205   4
   0   2  16 58.1641 24.3176   7
   0   2 -16 75.4962 23.3245   7
   0  -2 -16 77.3932 23.5756   1
   0  -2 -16 90.3250 25.2210   2
   0   2 -17 362.093 40.1985   4
   0   2  17 452.773 45.0608   4
   0   2 -17 293.185 36.9687   7
   0  -2 -17 352.669 40.9554   2
   0  -2 -17 345.419 41.3125   1
   0   2  17 433.320 46.4986   7
   0   2  18 29.4825 22.8238   4
   0  -2 -18 8.68742 19.8429   2
   0   3   0 2.78533 3.87918   2
   0  -3   0-0.40280 3.87872   1
   0  -3   0 11.9937 5.57609   9
   0   3   0 7.73663 5.86175   7
   0   3   0 2.70382 5.66768   3
   0  -3   0 2.23671 5.67526   6
   0  -3   0-2.16815 4.90526   5
   0   3   0 2.92756 6.13660   4
   0   3   1 470.790 20.5370   2
   0   3  -1 465.615 16.2433   2
   0  -3   1 465.817 16.0657   2
   0  -3   1 483.554 16.9514   1
   0   3  -1 462.367 16.6976   1
   0  -3  -1 470.926 20.3601   1
   0  -3  -1 469.757 19.7780   9
   0  -3   1 474.291 22.1790   9
   0   3  -1 447.564 20.7834   7
   0   3   1 444.895 21.5388   7
   0   3  -1 438.222 20.2877   3
   0   3   1 475.912 22.3085   3
   0  -3  -1 525.155 23.0977   6
   0  -3   1 463.409 21.5473   5
   0  -3  -1 444.790 18.2299   5
   0   3   1 472.074 22.2590   4
   0   3  -1 476.782 22.4131   4
   0   3   2 559.578 25.0587   2
   0  -3   2 596.197 19.1444   1
   0   3  -2 574.781 18.9543   1
   0  -3  -2 520.295 24.5812   1
   0  -3  -2 564.790 21.4377   9
   0  -3   2 535.008 25.7441   9
   0   3   2 567.947 25.7081   7
   0   3  -2 555.295 24.3109   7
   0   3  -2 498.161 21.8019   3
   0   3   2 548.914 25.9585   3
   0  -3  -2 520.445 25.3649   6
   0  -3   2 440.429 23.5553   6
   0  -3  -2 546.733 18.8879   5
   0  -3   2 543.027 25.6349   5
   0   3   2 573.745 18.7836   5
   0   3  -2 558.624 25.7020   4
   0   3   2 574.626 25.8101   4
   0   3   3 22259.7 643.746   2
   0  -3   3 22400.6 634.597   1
   0  -3   3 21847.0 644.301   9
   0  -3  -3 21947.0 635.241   9
   0   3  -3 21949.0 641.196   7
   0   3   3 22707.6 644.169   7
   0   3  -3 21533.2 635.896   3
   0  -3   3 22819.2 642.179   6
   0  -3  -3 22677.3 643.676   6
   0  -3   3 21029.6 643.974   5
   0   3  -3 22116.6 643.237   4
   0   3   4 11.9496 7.46625   2
   0   3  -4 29.6027 4.16564   2
   0  -3   4 26.8370 5.13252   1
   0  -3  -4 32.7146 4.69071   9
   0   3   4 36.4462 8.55557   7
   0   3  -4 27.4596 7.62084   7
   0   3  -4 21.9790 4.44695   3
   0  -3  -4 32.4960 7.88827   6
   0  -3   4 28.2220 7.20171   6
   0  -3   4 21.5790 8.06126   5
   0   3  -4 25.2840 7.94589   4
   0  -3   5 16359.4 477.972   1
   0  -3  -5 16984.6 488.455   1
   0  -3  -5 16570.0 474.339   9
   0   3   5 16053.3 487.261   7
   0   3  -5 16698.7 484.460   7
   0   3   5 16809.4 485.965   3
   0   3  -5 16028.7 473.398   3
   0  -3   5 16750.0 483.706   6
   0  -3  -5 16289.4 485.610   6
   0   3   5 16499.8 486.326   4
   0   3  -5 16671.5 486.589   4
   0   3  -5 16417.5 475.749   2
   0   3   5 16352.3 487.927   2
   0   3  -6 2801.27 88.4819   2
   0   3   6 2830.22 99.6901   2
   0  -3   6 2806.90 90.6625   1
   0  -3  -6 2776.07 99.8064   1
   0  -3   6 2856.56 98.3484   9
   0  -3  -6 2898.38 85.5973   9
   0   3   6 2895.19 99.6165   7
   0   3  -6 2835.06 96.2914   7
   0   3  -6 2709.79 83.4000   3
   0   3   6 2919.50 97.0381   3
   0  -3   6 2849.36 94.8970   6
   0  -3  -6 2857.73 97.3312   6
   0  -3  -6 2775.46 81.6399   5
   0  -3  -6 2684.36 81.6615   5
   0   3   6 2815.02 97.8720   4
   0   3  -6 2856.84 98.0955   4
   0   3   7 5778.52 201.938   2
   0   3  -7 6077.89 191.077   2
   0  -3  -7 6220.85 203.957   1
   0  -3   7 6541.18 194.199   1
   0  -3  -7 6557.36 187.098   9
   0  -3   7 6267.22 200.836   9
   0   3  -7 6581.57 200.494   7
   0   3   7 6430.15 199.441   3
   0   3  -7 6144.13 183.683   3
   0  -3   7 6473.02 197.634   6
   0  -3  -7 6385.34 200.460   6
   0  -3   7 6093.21 201.501   5
   0  -3  -7 6201.08 183.843   5
   0   3   7 6514.49 201.876   4
   0   3  -7 6314.91 201.777   4
   0   3  -8 216.781 16.5035   2
   0  -3  -8 281.415 24.5965   1
   0  -3   8 245.318 18.2757   1
   0  -3  -8 237.473 13.6418   9
   0  -3   8 242.197 21.2822   9
   0   3  -8 246.877 21.2084   7
   0   3   8 257.674 21.0447   3
   0  -3  -8 224.194 20.2835   6
   0  -3   8 268.172 20.2183   6
   0  -3  -8 237.685 12.3070   5
   0   3  -8 266.789 22.5380   4
   0   3   8 279.291 23.1916   4
   0  -3   8 229.575 21.4045   5
   0   3  -9 2928.30 100.312   2
   0  -3  -9 2893.83 112.282   1
   0  -3   9 2904.75 99.6806   8
   0  -3   9 2881.59 107.976   9
   0   3  -9 2833.72 107.574   7
   0   3   9 2909.01 105.414   3
   0  -3   9 2983.65 105.148   6
   0  -3  -9 2947.19 107.527   6
   0  -3   9 2931.27 109.416   5
   0   3   9 3202.88 111.663   4
   0   3 -10 121.530 15.4117   2
   0   3 -10 192.078 18.4883   1
   0   3  10 182.435 23.1528   2
   0  -3 -10 142.131 22.7912   1
   0  -3  10 212.854 22.0850   9
   0   3 -10 225.260 22.7349   7
   0  -3  10 194.284 16.7447   8
   0   3  10 196.509 22.7536   7
   0   3  10 179.728 19.4891   3
   0  -3 -10 211.019 21.4843   6
   0  -3  10 196.448 19.4789   6
   0   3  10 223.547 22.9685   4
   0  -3  10 157.576 21.0254   5
   0   3 -11 380.453 26.6669   2
   0  -3 -11 417.730 35.5257   1
   0   3  11 369.520 32.7934   2
   0   3 -11 449.387 30.3812   1
   0  -3  11 379.100 30.7940   9
   0   3 -11 402.755 32.0959   7
   0  -3  11 406.941 24.4926   8
   0   3  11 377.364 28.4319   3
   0  -3  11 427.819 29.9391   6
   0  -3 -11 380.876 30.4020   6
   0   3  11 377.399 33.5016   7
   0  -3  11 382.512 31.7178   5
   0   3  11 493.834 35.3969   4
   0   3 -12 844.247 46.1551   1
   0  -3 -12 847.670 53.2819   1
   0  -3  12 832.024 48.6060   9
   0   3 -12 785.501 49.1442   7
   0   3  12 813.421 52.6079   7
   0   3  12 883.338 46.1912   3
   0  -3  12 912.378 47.1763   6
   0  -3 -12 817.912 47.5715   6
   0  -3  12 765.605 48.7701   5
   0   3  12 886.458 52.4499   4
   0  -3 -13 1213.47 66.5844   2
   0  -3 -13 1018.52 63.2591   1
   0  -3  13 1091.92 58.4291   9
   0   3  13 1066.23 63.4982   7
   0   3 -13 1129.64 62.3876   7
   0   3  13 1147.42 55.3826   3
   0  -3 -13 1068.72 57.8389   6
   0  -3  13 1053.61 59.5181   5
   0   3 -13 1132.85 62.6396   4
   0   3  13 1024.91 60.5155   4
   0  -3  14 13.7770 13.4833   9
   0   3 -14-9.66375 14.7108   7
   0  -3 -14 18.6517 16.3926   1
   0   3  14-3.71835 19.3337   7
   0   3 -14 9.87218 15.5748   4
   0  -3  14-14.9464 14.1480   5
   0   3  14-10.0828 13.5363   4
   0  -3 -14-3.65389 15.7323   2
   0  -3 -15 2202.49 104.521   2
   0  -3  15 2025.78 92.8337   9
   0   3 -15 2178.78 100.292   7
   0   3  15 2243.41 105.362   7
   0   3  15 2178.01 101.169   4
   0   3 -15 2111.44 99.7299   4
   0  -3  15 2144.42 96.9435   5
   0  -3 -15 2091.04 104.353   1
   0   3 -16 26.3227 20.3729   4
   0  -3  16 22.8893 19.0630   5
   0   3  16 3.85386 17.2708   4
   0   3  16-8.57424 18.0700   7
   0   3 -16-7.43866 19.8836   7
   0  -3 -16-8.54485 19.1466   1
   0  -3 -16-8.31909 18.6407   2
   0   3  17 89.7440 25.1511   4
   0  -3 -17 22.6084 22.8891   1
   0   3  17 40.9831 23.3952   7
   0  -3 -17 92.1555 26.2109   2
   0   3  18 252.429 37.9141   4
   0   4   0 34.0866 6.03213   2
   0  -4   0 40.9353 5.96781   1
   0   4   0 34.0931 7.45888   7
   0   4   0 36.7128 8.14847   3
   0  -4   0 35.5412 8.26044   6
   0  -4   0 36.5307 7.15678   5
   0   4   0 29.8528 7.71095   4
   0   4   1 22646.6 658.813   2
   0   4  -1 21981.5 653.202   2
   0  -4  -1 23275.6 658.720   1
   0  -4   1 23899.2 654.147   1
   0  -4  -1 22705.1 658.874   9
   0  -4   1 22391.4 662.188   9
   0   4   1 23350.0 661.986   7
   0   4  -1 22720.3 660.559   7
   0   4   1 22466.9 662.508   3
   0   4  -1 22962.8 660.095   3
   0  -4  -1 22777.2 663.338   6
   0  -4  -1 22086.2 656.356   5
   0  -4   1 22050.0 660.857   5
   0   4   1 23105.6 662.852   4
   0   4  -1 22901.4 662.669   4
   0   4   2 123.509 11.6426   2
   0  -4  -2 96.3154 10.5382   1
   0  -4   2 114.843 6.72879   1
   0   4  -2 104.776 6.49153   1
   0  -4  -2 115.149 9.40019   9
   0  -4   2 136.629 13.0565   9
   0   4   2 92.6060 10.9545   7
   0   4  -2 112.724 10.9452   7
   0   4  -2 104.525 9.79321   3
   0   4   2 121.066 12.4505   3
   0  -4  -2 111.842 12.3942   6
   0  -4   2 117.350 11.5077   6
   0  -4   2 109.539 11.6386   5
   0  -4  -2 102.329 7.41469   5
   0   4   2 92.8848 11.4584   4
   0   4  -2 107.753 11.8572   4
   0   4   3 12166.4 367.570   2
   0  -4  -3 12397.2 367.309   1
   0  -4   3 12396.9 356.158   1
   0  -4   3 11981.8 368.725   9
   0  -4  -3 12350.3 359.585   9
   0   4  -3 12268.3 365.430   7
   0   4   3 12400.1 368.221   7
   0   4   3 12704.3 369.282   3
   0   4  -3 11618.0 360.576   3
   0  -4  -3 12578.8 368.770   6
   0  -4   3 12526.7 367.019   6
   0   4   3 12395.3 354.625   5
   0   4   3 12479.7 354.619   5
   0  -4   3 11861.3 368.486   5
   0   4  -3 12395.6 368.183   4
   0   4   4 1959.16 71.8785   2
   0  -4   4 1932.10 60.4198   1
   0  -4  -4 1954.36 61.6351   9
   0  -4   4 1876.62 71.9740   9
   0   4  -4 2033.61 69.5447   7
   0   4   4 2049.36 72.8241   7
   0   4  -4 1857.26 62.2948   3
   0  -4   4 2048.50 70.1767   6
   0  -4  -4 1886.08 71.0472   6
   0  -4   4 1897.83 72.0834   5
   0   4  -4 1893.30 70.7924   4
   0   4  -5 65829.0 1843.74   2
   0   4   5 64555.7 1861.17   2
   0  -4   5 63692.1 1847.20   1
   0  -4  -5 65105.3 1845.81   9
   0   4  -5 66002.9 1856.83   7
   0   4   5 65782.6 1861.16   7
   0   4  -5 61743.7 1845.98   3
   0   4   5 65757.7 1860.21   3
   0  -4   5 67256.4 1857.35   6
   0  -4  -5 66234.1 1859.98   6
   0  -4   5 61536.9 1860.41   5
   0   4   5 61463.4 1858.40   4
   0   4  -5 64036.6 1859.67   4
   0  -4   6 7890.83 236.692   1
   0  -4  -6 8117.32 233.047   9
   0   4   6 8111.03 250.541   7
   0   4  -6 7815.25 245.646   7
   0   4  -6 7710.67 232.108   3
   0   4   6 8408.00 249.068   3
   0  -4  -6 8131.51 249.110   6
   0  -4   6 8279.96 245.349   6
   0   4   6 8077.12 250.779   2
   0   4  -6 8067.06 233.494   2
   0   4   6 8432.78 250.007   4
   0   4  -6 7883.47 248.284   4
   0  -4  -7 585.227 35.5762   1
   0  -4   7 573.144 26.9371   1
   0  -4  -7 593.279 22.7979   9
   0  -4   7 530.312 33.4526   9
   0   4   7 573.038 35.3920   7
   0   4  -7 583.302 32.3239   7
   0   4  -7 538.207 20.8317   3
   0   4   7 585.268 33.6275   3
   0  -4   7 547.043 30.7683   6
   0  -4  -7 608.495 34.4559   6
   0   4  -7 629.992 25.3721   2
   0   4   7 556.508 34.8540   2
   0   4   7 554.843 33.6601   4
   0   4  -7 623.818 35.1088   4
   0  -4   8 92.1283 11.5409   1
   0  -4  -8 61.4334 14.4993   1
   0  -4   8 84.8320 14.9846   9
   0   4  -8 82.7268 13.7353   7
   0   4   8 110.712 15.7592   3
   0  -4  -8 106.016 14.9996   6
   0  -4   8 86.9820 13.0624   6
   0   4   8 97.8475 15.3030   4
   0   4  -8 68.2738 13.8984   4
   0  -4   8 81.6901 14.8482   5
   0   4   8 107.320 16.8575   2
   0   4  -8 86.9444 10.0261   2
   0   4  -9 871.166 38.3208   2
   0  -4  -9 990.756 52.7651   1
   0  -4   9 906.766 48.5583   9
   0   4  -9 977.419 48.5445   7
   0   4   9 934.375 47.7236   3
   0  -4  -9 922.928 48.1709   6
   0  -4   9 997.698 46.2759   6
   0  -4   9 901.600 49.5177   5
   0   4  -9 825.766 47.4685   4
   0   4   9 882.950 48.4915   4
   0  -4 -10 1770.00 81.3489   1
   0   4 -10 1676.06 68.2012   1
   0  -4  10 1732.06 77.4271   9
   0  -4  10 1806.47 69.0273   8
   0   4 -10 1797.81 76.5718   7
   0   4  10 1900.62 76.7063   3
   0  -4  10 1619.70 71.4130   6
   0  -4 -10 1995.04 78.9776   6
   0  -4  10 1800.04 79.0013   5
   0   4  10 1771.92 78.6344   4
   0   4 -10 1725.42 77.8625   4
   0  -4 -11 482.626 38.8603   1
   0  -4  11 530.872 37.9062   9
   0  -4  11 474.161 28.9780   8
   0   4 -11 510.295 37.1060   7
   0   4  11 470.173 38.5728   7
   0   4  11 537.861 35.9789   3
   0  -4 -11 514.949 36.2709   6
   0  -4  11 540.723 34.2878   6
   0  -4  11 529.178 38.5582   5
   0   4  11 491.127 37.9663   4
   0   4 -11 539.260 38.7880   4
   0  -4 -12 40.2344 17.7277   1
   0  -4  12 35.6346 15.4798   9
   0   4 -12 54.3656 18.0830   7
   0  -4  12 46.0780 11.6839   8
   0   4  12 47.2140 14.7276   3
   0   4  12 52.7069 18.3563   7
   0  -4 -12 49.0339 15.4375   6
   0  -4  12 32.7811 12.8059   6
   0   4  12 62.4605 17.5832   4
   0  -4  12 37.9347 16.4723   5
   0   4 -12 52.2892 16.7916   4
   0  -4 -13 777.476 54.7739   2
   0  -4 -13 879.927 56.6989   1
   0  -4  13 799.721 50.7940   9
   0   4  13 658.896 51.3595   7
   0   4 -13 850.101 52.0346   7
   0   4  13 779.326 46.4790   3
   0  -4 -13 759.524 48.3830   6
   0  -4  13 758.074 45.1152   6
   0  -4  13 747.729 51.2335   5
   0   4  13 812.319 52.7805   4
   0   4 -13 829.381 52.7044   4
   0  -4 -14 719.671 53.6510   2
   0  -4 -14 552.586 49.1003   1
   0  -4  14 651.160 46.4074   9
   0   4  14 607.556 49.5097   7
   0   4 -14 625.276 46.6190   7
   0   4  14 698.121 43.4272   3
   0  -4 -14 560.024 42.5979   6
   0  -4  14 651.131 41.8310   6
   0  -4  14 580.169 45.1741   5
   0   4  14 652.955 49.2811   4
   0   4 -14 652.103 48.6686   4
   0  -4 -15-16.7901 20.5428   1
   0   4 -15-6.89508 18.4335   7
   0   4  15-12.4705 18.2698   7
   0  -4  15-6.34237 14.4859   9
   0  -4 -15 4.13504 18.1740   2
   0   4 -15-32.4935 17.9528   4
   0  -4  15-3.43709 16.5488   5
   0   4  15-7.43737 17.9041   4
   0  -4 -16 111.691 28.5009   1
   0   4  16 97.5601 25.1671   7
   0  -4  16 104.862 22.1739   9
   0  -4 -16 131.628 29.5476   2
   0   4 -16 118.727 27.1241   4
   0  -4  16 114.472 25.3615   5
   0   4  16 130.508 27.5611   4
   0   4  17 404.513 43.5514   4
   0   4  17 394.601 45.4615   7
   0  -4 -17 397.413 44.9493   2
   0  -4 -17 363.328 43.7277   1
   0  -5   0 5.38731 5.09287   1
   0  -5   0 2.17430 6.48160   9
   0   5   0 11.1192 7.37911   7
   0   5   0 4.67379 6.73520   3
   0  -5   0 6.45758 5.73446   5
   0   5   0 2.53860 6.69457   4
   0   5   0 1.99917 4.79565   2
   0   5  -1 1199.62 40.0616   2
   0   5   1 1154.86 44.5710   2
   0  -5   1 1179.47 40.5306   1
   0  -5  -1 1203.52 44.6394   1
   0  -5  -1 1231.75 46.0988   9
   0  -5   1 1170.26 48.4070   9
   0   5  -1 1116.10 46.6380   7
   0   5   1 1194.30 48.1928   7
   0   5   1 1194.61 49.1520   3
   0   5  -1 1223.77 47.1499   3
   0  -5  -1 1155.07 49.4223   6
   0  -5   1 1193.08 47.5450   5
   0  -5  -1 1191.61 43.3669   5
   0   5  -1 1125.33 48.3707   4
   0   5   1 1234.25 49.5272   4
   0   5  -2 636.718 21.1195   2
   0  -5   2 613.486 20.8783   2
   0   5   2 592.897 29.3699   2
   0  -5   2 630.039 22.7356   1
   0  -5  -2 636.532 29.7282   1
   0  -5   2 665.998 32.9676   9
   0  -5  -2 627.952 27.6497   9
   0   5  -2 598.467 29.7626   7
   0   5   2 635.991 31.7511   7
   0   5  -2 626.071 28.7973   3
   0   5   2 630.917 32.3633   3
   0  -5  -2 610.515 32.0125   6
   0  -5   2 603.902 31.5203   6
   0  -5   2 605.067 31.3388   5
   0  -5  -2 586.514 24.5333   5
   0   5  -2 609.840 31.8633   4
   0   5   2 649.775 32.7017   4
   0   5   3 82.4983 11.7720   2
   0  -5  -3 127.211 13.1118   1
   0  -5   3 109.418 6.72743   1
   0  -5  -3 97.5155 9.47220   9
   0  -5   3 126.569 14.8119   9
   0   5  -3 104.367 11.9559   7
   0   5   3 92.0890 12.4995   7
   0   5  -3 105.192 10.5093   3
   0   5   3 98.0137 13.7786   3
   0  -5   3 120.202 12.9914   6
   0  -5  -3 106.231 12.8579   6
   0   5   3 106.147 7.18733   5
   0  -5   3 82.4056 12.1569   5
   0   5  -3 115.065 13.9441   4
   0   5   4 1047.00 47.6640   2
   0  -5  -4 1162.31 48.8624   1
   0  -5   4 1113.48 36.1041   1
   0  -5  -4 1089.37 39.6304   9
   0  -5   4 1038.23 49.0165   9
   0   5   4 1048.79 48.5863   7
   0   5  -4 1025.44 45.2934   7
   0   5  -4 1075.44 40.8076   3
   0  -5  -4 1132.99 49.2288   6
   0  -5   4 1175.13 48.0962   6
   0  -5   4 1029.77 48.5386   5
   0   5  -4 1082.81 48.5321   4
   0   5   5 2261.57 84.7939   2
   0  -5  -5 2187.71 83.4383   1
   0  -5   5 2258.68 70.0194   1
   0  -5  -5 2217.73 71.3628   9
   0  -5   5 2054.50 83.9740   9
   0   5   5 2263.05 85.5423   7
   0   5  -5 2103.51 79.9507   7
   0   5  -5 2261.45 72.7011   3
   0  -5  -5 2322.35 85.0609   6
   0  -5   5 2350.98 82.6958   6
   0  -5   5 2042.27 84.0015   5
   0   5  -5 2169.66 83.6308   4
   0   5   6 719.249 40.1796   2
   0   5  -6 747.990 24.1214   2
   0  -5  -6 644.042 38.6449   1
   0  -5   6 704.535 28.3760   1
   0  -5  -6 749.982 27.8634   9
   0   5  -6 713.823 36.6529   7
   0   5   6 796.363 41.5373   7
   0   5   6 715.793 39.5195   3
   0   5  -6 678.761 27.8576   3
   0  -5  -6 747.676 39.9748   6
   0  -5   6 746.050 37.5143   6
   0  -5   6 692.552 39.9940   5
   0   5  -6 690.505 38.7752   4
   0   5   6 744.180 39.4872   4
   0  -5   7 2019.16 67.6405   1
   0  -5   7 1936.28 81.3277   9
   0   5  -7 2035.24 78.1653   7
   0   5   7 1988.26 82.5706   7
   0   5   7 1970.96 80.4209   3
   0  -5   7 2013.90 77.3194   6
   0  -5  -7 1952.49 80.1551   6
   0   5   7 1960.88 82.2016   2
   0   5   7 2092.02 81.7849   4
   0   5  -7 1946.71 80.7110   4
   0  -5   8 1546.53 57.4880   1
   0  -5   8 1592.96 70.8738   9
   0   5   8 1513.36 70.6961   7
   0   5  -8 1499.69 65.9251   7
   0   5   8 1478.34 68.2386   3
   0  -5  -8 1661.26 70.1632   6
   0  -5   8 1691.92 67.1840   6
   0   5   8 1606.37 72.5815   2
   0   5   8 1641.03 70.6471   4
   0   5  -8 1597.40 70.1312   4
   0  -5   9 25.0339 11.8641   9
   0   5   9 42.5759 16.2145   7
   0   5  -9 20.8768 10.8722   7
   0   5   9 45.7616 14.7901   3
   0  -5  -9 27.3472 13.2999   6
   0  -5   9 32.4827 10.7703   6
   0  -5   9 10.3646 10.6991   5
   0   5  -9 16.6809 11.8633   4
   0   5   9 38.9453 13.7116   4
   0  -5  -9 5.40490 11.1571   1
   0   5   9 2.72185 11.2370   2
   0   5  10 4193.52 163.242   2
   0  -5 -10 4465.52 165.205   1
   0  -5  10 4518.36 162.375   9
   0   5 -10 4752.96 159.748   7
   0   5  10 4869.68 161.836   3
   0  -5  10 4365.28 154.556   6
   0  -5 -10 4722.84 161.634   6
   0  -5  10 4491.91 163.209   5
   0   5 -10 4274.31 160.509   4
   0   5  10 4561.03 162.388   4
   0  -5 -11 3140.07 125.162   1
   0  -5  11 3005.92 108.016   8
   0  -5  11 3154.57 120.967   9
   0   5 -11 2964.43 115.973   7
   0   5  11 3042.80 117.428   3
   0  -5 -11 2913.77 116.701   6
   0  -5  11 2932.43 112.032   6
   0  -5  11 2803.66 118.822   5
   0   5  11 3118.73 120.927   4
   0   5 -11 2953.94 119.325   4
   0  -5 -12-3.53388 16.1385   1
   0  -5  12 18.1265 13.0076   9
   0  -5  12-3.59647 9.74246   8
   0   5 -12 2.74820 13.4481   7
   0   5  12 3.46862 16.1312   7
   0   5  12 7.98563 12.5984   3
   0  -5 -12-8.35134 14.0547   6
   0  -5  12-2.30111 11.7925   6
   0   5 -12-3.03769 15.7945   4
   0   5  12-3.12663 14.2787   4
   0  -5  12-9.56813 14.8325   5
   0  -5 -13 99.0474 23.7071   2
   0  -5 -13 145.173 26.4659   1
   0  -5  13 117.792 21.9652   9
   0   5  13 131.319 24.0454   7
   0   5 -13 116.157 21.7217   7
   0   5  13 149.372 22.6964   3
   0  -5 -13 118.000 21.8305   6
   0  -5  13 150.457 21.7297   6
   0   5  13 131.406 23.4023   4
   0   5 -13 127.342 23.9320   4
   0  -5  13 94.6829 22.9137   5
   0   5  14 59.9234 18.6688   3
   0  -5 -14 106.184 26.1807   2
   0  -5  14 33.3428 17.4116   9
   0   5 -14 44.9057 18.3407   7
   0   5  14 109.026 26.1290   7
   0  -5 -14 68.3943 19.7688   6
   0   5  14 79.4398 20.8728   4
   0  -5  14 57.0107 19.3718   5
   0   5 -14 48.8806 20.4186   4
   0  -5  14 27.9735 14.5743   6
   0  -5 -14 69.8232 23.4496   1
   0  -5 -15 359.789 42.1040   1
   0  -5  15 367.557 38.1788   9
   0   5  15 363.026 40.8033   7
   0  -5  15 317.078 37.3223   5
   0   5  15 354.106 38.7284   4
   0   5 -15 285.711 35.0756   4
   0  -5 -15 330.841 40.5457   2
   0  -5 -16 802.153 61.9244   2
   0  -5 -16 731.307 59.9050   1
   0  -5  16 658.325 50.7523   9
   0   5  16 680.225 58.0786   7
   0  -5  16 639.636 52.7755   5
   0   5  16 578.621 51.8863   4
   0   5 -16 697.582 54.5962   4
   0   5  17-4.28132 20.6098   4
   0  -5  17-3.99371 18.9022   5
   0  -6   0 34.6418 6.90563   1
   0  -6   0 30.4971 9.16001   9
   0   6   0 32.5912 10.0386   7
   0   6   0 29.9983 9.11191   3
   0   6   0 29.5518 9.52668   4
   0  -6   0 39.1061 9.05899   5
   0   6   0 51.0454 7.77949   2
   0   6   1 474.390 23.5994   2
   0   6  -1 440.188 19.3694   2
   0  -6  -1 410.886 22.6227   1
   0  -6   1 468.911 20.2035   1
   0  -6   1 424.200 26.1971   9
   0  -6  -1 423.829 24.3996   9
   0   6  -1 430.856 25.6145   7
   0   6   1 433.308 26.5784   7
   0   6   1 391.442 26.3718   3
   0   6  -1 417.294 25.1928   3
   0  -6  -1 468.904 28.1664   6
   0  -6  -1 413.027 22.2399   5
   0  -6   1 433.116 25.2119   5
   0   6   1 396.382 26.5113   4
   0   6  -1 436.165 27.0975   4
   0   6   2 2957.54 98.8623   2
   0   6  -2 2750.08 87.1502   2
   0  -6  -2 2851.43 98.1068   1
   0  -6   2 3043.48 89.4011   1
   0  -6   2 2857.46 102.843   9
   0  -6  -2 2996.60 97.2377   9
   0   6   2 3074.54 103.115   7
   0   6  -2 2960.64 100.078   7
   0   6   2 3018.41 104.332   3
   0   6  -2 2790.19 97.8628   3
   0  -6   2 2876.47 102.506   6
   0  -6  -2 2987.71 104.293   6
   0  -6  -2 2789.14 92.2452   5
   0  -6   2 2864.26 101.482   5
   0   6  -2 2967.81 103.453   4
   0   6   2 2848.44 103.381   4
   0   6   3 1217.94 50.8118   2
   0  -6   3 1193.93 38.5731   1
   0  -6  -3 1185.23 50.0949   1
   0  -6  -3 1172.96 45.3720   9
   0  -6   3 1195.81 53.3253   9
   0   6  -3 1130.72 49.3400   7
   0   6   3 1182.22 52.1729   7
   0   6  -3 1218.97 47.4258   3
   0   6   3 1137.76 52.8569   3
   0  -6   3 1179.41 51.9369   6
   0  -6  -3 1213.69 53.8494   6
   0   6   3 1135.83 40.4354   5
   0  -6   3 1203.05 52.6911   5
   0   6  -3 1083.91 51.5109   4
   0   6   4 4404.71 147.163   2
   0  -6  -4 4487.64 146.612   1
   0  -6   4 4323.15 129.672   1
   0  -6   4 4225.66 148.783   9
   0  -6  -4 4373.34 136.646   9
   0   6  -4 4351.12 144.040   7
   0   6   4 4480.19 148.514   7
   0   6  -4 4271.20 138.387   3
   0   6   4 4304.26 149.269   3
   0  -6  -4 4640.63 150.090   6
   0  -6   4 4507.42 147.131   6
   0  -6   4 4342.30 149.054   5
   0   6   4 4425.32 129.208   5
   0   6  -4 4393.33 148.443   4
   0  -6  -5 65.0861 13.2082   1
   0  -6   5 66.0174 5.83473   1
   0  -6   5 54.0847 12.6727   9
   0  -6  -5 58.4040 7.98226   9
   0   6   5 61.4784 12.3435   7
   0   6  -5 68.1454 12.7610   7
   0   6  -5 69.3987 9.23582   3
   0  -6   5 60.2564 11.6744   6
   0  -6  -5 72.7165 13.3988   6
   0   6  -5 91.5102 14.9160   4
   0  -6   5 73.4754 14.2477   5
   0   6   5 64.6659 13.0826   2
   0   6   6 914.866 46.6709   2
   0  -6   6 803.249 30.2284   1
   0  -6  -6 797.901 44.5543   1
   0  -6  -6 828.959 32.2656   9
   0  -6   6 809.714 45.5711   9
   0   6   6 825.753 45.3145   7
   0   6  -6 946.620 43.5397   7
   0   6  -6 847.956 33.7610   3
   0   6   6 790.563 45.0494   3
   0  -6   6 916.434 44.2500   6
   0  -6  -6 846.097 45.3330   6
   0  -6   6 818.674 46.0650   5
   0   6   6 799.662 44.4815   4
   0   6  -6 854.307 45.0972   4
   0   6   7 24.7743 12.2119   4
   0   6  -7 8.83715 10.2863   4
   0  -6   7 14.6191 10.5023   5
   0   6  -7 14.6400 10.1841   7
   0   6   7 2.39195 10.9347   7
   0   6   7 36.9310 12.3494   3
   0  -6   7 35.9445 11.0400   6
   0  -6  -7 4.44956 11.0719   6
   0   6   7 19.1261 11.5193   2
   0  -6  -7 25.8378 12.7353   1
   0  -6   7 21.4197 5.47784   1
   0  -6  -8 2215.98 96.5436   1
   0  -6   8 2414.98 98.8384   9
   0   6   8 2544.94 100.485   7
   0   6  -8 2364.66 92.6320   7
   0   6   8 2441.13 97.4911   3
   0  -6   8 2479.12 93.5116   6
   0  -6  -8 2394.18 97.0537   6
   0   6   8 2384.95 98.8561   2
   0   6   8 2514.06 98.3710   4
   0   6  -8 2267.87 95.6634   4
   0  -6   9 891.989 53.9301   9
   0   6  -9 971.443 50.9393   7
   0   6   9 899.302 54.9090   7
   0   6   9 1007.68 54.2350   3
   0  -6   9 1009.25 50.6638   6
   0  -6  -9 951.842 53.2400   6
   0   6   9 1167.21 60.0429   2
   0   6  -9 983.130 54.5034   4
   0   6   9 1039.95 55.4813   4
   0  -6  10 5.91654 12.4701   9
   0   6  10 21.8399 15.5125   7
   0   6 -10-4.75870 11.8305   7
   0   6  10 5.43694 13.7259   3
   0  -6 -10-5.36910 13.3478   6
   0  -6  10 4.43310 10.3096   6
   0   6  10 19.9675 15.2504   4
   0  -6  10 21.3698 14.1984   5
   0   6 -10-2.77342 12.8991   4
   0   6  10 22.2692 14.5293   2
   0   6  11 736.524 50.4733   2
   0  -6 -11 672.272 49.2148   1
   0  -6  11 614.800 45.4711   9
   0   6 -11 723.889 45.3657   7
   0   6  11 752.220 47.9794   3
   0  -6 -11 674.824 45.9514   6
   0  -6  11 711.310 43.2464   6
   0  -6  11 759.562 50.0525   5
   0   6 -11 763.347 49.6963   4
   0   6  11 602.799 45.0800   4
   0  -6 -12 44.6034 19.6268   1
   0  -6  12 49.6505 18.6551   9
   0   6 -12 27.9605 14.7792   7
   0  -6  12 41.5326 13.9366   8
   0   6  12 20.7960 14.3371   3
   0  -6 -12 30.1123 15.9114   6
   0  -6  12 46.4967 15.2422   6
   0  -6  12 31.1786 18.0412   5
   0   6 -12 28.7624 17.3440   4
   0   6  12 42.9868 17.7067   4
   0  -6 -13 44.2030 20.9115   2
   0  -6 -13 32.0433 19.6187   1
   0  -6  13 27.8074 17.5700   9
   0   6 -13 21.0755 15.2248   7
   0   6  13 36.9623 16.4889   3
   0  -6 -13 6.34056 16.0289   6
   0  -6  13 40.9001 15.5886   6
   0   6  13 38.9309 18.4218   4
   0  -6  13 40.2898 18.2299   5
   0   6 -13 37.5243 17.7577   4
   0  -6 -14-4.29331 20.3199   1
   0   6  14-6.34537 17.1889   3
   0  -6 -14-13.2950 16.2645   6
   0   6  14-12.6719 20.6696   7
   0  -6  14 10.8913 17.1825   9
   0  -6 -14 4.29592 22.0153   2
   0  -6  14 15.3961 18.5286   5
   0   6 -14 7.25189 17.1613   4
   0   6  14 11.3181 17.2291   4
   0  -6 -15 36.5893 21.6581   1
   0   6  15 40.5116 22.0378   7
   0  -6  15 7.53125 18.7347   9
   0   6  15 38.8875 19.1187   3
   0  -6 -15 13.7016 23.4161   2
   0   6  15 4.00037 18.9464   4
   0  -6  15 20.1106 18.7184   5
   0   6 -15 42.1507 20.4973   4
   0  -6 -16-9.68600 22.5263   1
   0  -6  16 31.0147 22.8601   9
   0  -6 -16 33.7552 23.6001   2
   0   6  16 14.3035 20.1001   7
   0   6  16 8.42713 20.6224   4
   0  -6  16 12.5093 20.0764   5
   0   6 -16 16.1003 20.0154   4
   0  -6  17-3.95731 19.6749   9
   0  -7   0-1.86671 5.50305   1
   0  -7   0-4.71455 7.30870   9
   0   7   0 8.06203 7.89033   7
   0   7   0 13.5854 9.78709   3
   0   7   0 0.92428 5.96965   2
   0  -7   0 6.56876 5.99988   5
   0   7   0-1.85376 8.46592   4
   0  -7  -1 114.230 12.4309   1
   0  -7   1 124.717 10.2827   1
   0  -7   1 116.581 14.6393   9
   0  -7  -1 134.977 14.3164   9
   0   7  -1 137.014 15.2501   7
   0   7   1 134.491 16.0234   7
   0   7  -1 107.705 14.6874   3
   0   7   1 119.845 15.4571   3
   0  -7  -1 116.186 15.4328   6
   0  -7   1 112.936 14.8403   6
   0   7  -1 158.513 17.1554   4
   0  -7   1 142.664 15.1080   5
   0   7   1 86.0444 14.5686   4
   0  -7  -1 107.846 12.1952   5
   0   7  -1 123.252 10.3445   2
   0   7   1 143.306 13.3697   2
   0   7   2 753.414 37.0655   2
   0  -7  -2 815.258 37.9707   1
   0  -7   2 840.663 30.2883   1
   0  -7   2 728.660 40.7406   9
   0  -7  -2 867.469 38.2735   9
   0   7   2 779.306 41.1158   7
   0   7  -2 746.986 38.9708   7
   0   7   2 749.975 41.4861   3
   0   7  -2 812.933 39.1096   3
   0  -7   2 783.638 41.7078   6
   0  -7  -2 790.668 42.8351   6
   0  -7  -2 775.630 33.3662   5
   0  -7   2 863.956 41.9745   5
   0   7  -2 837.445 43.2276   4
   0   7   2 723.854 41.0732   4
   0   7   3 183.655 17.6498   2
   0  -7  -3 172.697 17.0206   1
   0  -7   3 200.867 10.3907   1
   0  -7  -3 172.707 15.0147   9
   0  -7   3 195.890 20.5811   9
   0   7  -3 188.325 17.9711   7
   0   7   3 234.204 21.3420   7
   0   7  -3 197.629 17.0154   3
   0   7   3 204.361 21.4705   3
   0  -7  -3 165.160 19.1209   6
   0  -7   3 171.307 18.6771   6
   0   7   3 209.447 12.9655   5
   0  -7   3 184.446 19.2117   5
   0   7  -3 175.134 19.3333   4
   0   7   4 294.611 23.0885   2
   0  -7  -4 256.567 21.8783   1
   0  -7   4 243.988 10.9920   1
   0  -7  -4 261.799 17.3839   9
   0  -7   4 235.603 23.1782   9
   0   7   4 287.418 24.2057   7
   0   7  -4 241.407 20.8889   7
   0   7  -4 262.984 18.9335   3
   0   7   4 259.001 24.3990   3
   0  -7   4 250.321 22.3587   6
   0  -7  -4 280.015 24.5743   6
   0   7   4 244.387 12.3840   5
   0  -7   4 284.509 24.1868   5
   0   7  -4 224.170 22.4972   4
   0   7   5 478.023 31.9446   2
   0  -7   5 454.829 16.7232   1
   0  -7  -5 510.330 32.6482   1
   0  -7  -5 439.338 23.0241   9
   0  -7   5 467.503 33.4324   9
   0   7   5 411.431 30.9497   7
   0   7  -5 511.332 30.8945   7
   0   7  -5 465.666 25.1328   3
   0   7   5 393.689 31.1748   3
   0  -7  -5 485.564 33.5912   6
   0  -7   5 434.585 30.7695   6
   0  -7   5 434.533 32.0409   5
   0   7  -5 418.367 31.0152   4
   0  -7   6 176.774 9.12639   1
   0  -7  -6 122.123 17.7444   1
   0  -7   6 176.560 22.2323   9
   0   7  -6 140.584 17.7734   7
   0   7   6 178.664 21.6398   7
   0  -7  -6 135.443 19.3852   6
   0  -7   6 168.901 19.5705   6
   0   7   6 163.977 20.2048   4
   0  -7   6 165.996 21.7474   5
   0   7  -6 200.020 21.9974   4
   0   7   6 180.643 20.8008   2
   0   7   7 1665.27 74.4817   2
   0  -7  -7 1428.27 70.5461   1
   0  -7   7 1398.46 71.3610   9
   0   7   7 1639.33 74.2241   7
   0   7  -7 1627.64 68.3133   7
   0   7   7 1585.55 73.5609   3
   0  -7   7 1697.37 70.8398   6
   0  -7  -7 1644.12 73.7399   6
   0  -7   7 1500.27 72.9226   5
   0   7   7 1571.37 72.7056   4
   0   7  -7 1542.10 72.1153   4
   0  -7  -8 3912.87 149.832   1
   0   7   8 4321.29 151.710   4
   0   7  -8 4127.11 150.338   4
   0   7   8 4157.60 152.058   7
   0   7  -8 4141.37 144.227   7
   0   7   8 4014.34 150.597   3
   0  -7  -8 4201.59 151.342   6
   0  -7   8 4165.99 145.941   6
   0  -7   8 3752.65 150.396   5
   0   7   8 4202.34 152.708   2
   0  -7   9 435.086 36.2875   9
   0   7   9 382.780 35.1960   7
   0   7  -9 423.239 31.8846   7
   0   7   9 338.213 33.5131   3
   0  -7   9 429.338 32.3876   6
   0  -7  -9 441.407 35.7131   6
   0   7   9 403.180 36.1731   2
   0  -7  -9 478.480 38.7040   1
   0   7   9 467.923 37.1928   4
   0   7  -9 404.535 34.5568   4
   0  -7  10 198.099 27.5463   9
   0   7  10 203.663 27.0410   7
   0   7 -10 220.657 24.9506   7
   0   7  10 205.985 26.1888   3
   0  -7 -10 215.138 27.6593   6
   0  -7  10 157.275 21.4211   6
   0  -7 -10 176.269 25.9725   1
   0   7  10 266.738 30.3838   2
   0   7  10 218.311 27.2425   4
   0   7 -10 220.372 28.0589   4
   0  -7  11 20.5744 15.3672   9
   0   7 -11 5.33281 13.2567   7
   0   7  11 3.60116 14.5039   7
   0   7  11-6.32625 14.7105   3
   0  -7 -11-3.10311 13.3609   6
   0  -7  11-10.0789 12.5274   6
   0   7 -11 3.17398 13.9478   4
   0   7  11-3.28906 14.1615   4
   0  -7  11 24.7198 16.7139   5
   0   7  11 3.65675 17.3071   2
   0  -7  12 25.2390 15.2932   9
   0   7 -12 74.3611 19.7064   7
   0   7  12 62.4914 19.2505   3
   0  -7 -12 78.2302 20.5300   6
   0  -7  12 73.3063 18.4871   6
   0  -7  12 37.4038 19.2444   5
   0   7  12 87.7278 21.8747   4
   0   7 -12 70.8928 20.6267   4
   0  -7 -13 21.1233 22.8890   2
   0  -7  13 3.77420 16.2514   9
   0   7  13 10.2026 15.5321   3
   0  -7 -13-16.7479 19.8174   1
   0  -7 -13 6.82271 15.5801   6
   0  -7  13 8.12755 14.4846   6
   0  -7  13 23.6556 19.2936   5
   0   7 -13-3.57989 16.6497   4
   0   7  13 22.3951 17.3594   4
   0  -7 -14 456.369 46.0476   1
   0   7  14 443.862 41.0178   3
   0  -7 -14 426.713 40.3709   6
   0  -7  14 416.428 42.0811   9
   0  -7 -14 387.269 45.4746   2
   0  -7  14 318.270 40.0463   5
   0   7 -14 347.723 38.7939   4
   0   7  14 371.731 40.4431   4
   0  -7 -15 194.847 35.1178   1
   0  -7  15 239.801 35.2385   9
   0  -7 -15 205.218 35.2631   2
   0   7  15 174.604 28.8753   3
   0   7  15 154.771 30.7739   7
   0   7 -15 186.556 30.6964   4
   0  -7  15 176.580 32.3543   5
   0   7  15 212.598 32.8101   4
   0  -7  16 4.17382 22.3134   9
   0   7 -16-4.14390 8.14391   4
   0  -7  16-4.45547 20.7207   5
   0   7  16 21.8332 21.3678   4
   0   8   0 2045.46 70.7338   2
   0  -8   0 2026.26 70.8023   1
   0  -8   0 1978.22 79.0064   9
   0   8   0 2064.43 80.7067   7
   0   8   0 1789.01 79.2853   3
   0  -8   0 2057.21 76.3707   5
   0   8   0 2043.78 82.9449   4
   0   8  -1 62.3052 8.58487   2
   0  -8   1 65.6787 8.54268   1
   0  -8  -1 55.5211 9.74534   1
   0  -8  -1 36.9504 10.6704   9
   0  -8   1 63.1223 13.5300   9
   0   8   1 58.3899 12.9070   7
   0   8  -1 43.9794 12.5840   7
   0   8  -1 59.3931 12.7430   3
   0   8   1 58.8160 13.0282   3
   0  -8   1 72.6380 15.3220   6
   0   8   1 60.0670 10.4263   2
   0   8  -1 54.3497 13.7446   4
   0  -8   1 52.9655 12.1260   5
   0   8   1 69.8101 14.1860   4
   0  -8  -1 57.6345 10.4285   5
   0  -8   2 13.8463 5.44016   1
   0  -8  -2 10.3426 8.00758   1
   0  -8  -2-3.08106 8.23838   9
   0  -8   2 8.51097 8.97082   9
   0   8  -2 7.27409 8.90124   7
   0   8   2 4.08804 10.1644   7
   0   8  -2 6.94779 8.77199   3
   0   8   2 15.5953 10.3632   3
   0  -8   2 8.79241 8.85544   6
   0  -8  -2 9.25241 9.75191   6
   0  -8   2 9.53248 9.17995   5
   0  -8  -2 1.10114 6.98185   5
   0   8   2 6.66966 10.5244   4
   0   8  -2 2.20785 10.0850   4
   0  -8   2 6.33689 4.05152   2
   0   8   2 21.1650 9.39753   2
   0   8   3 1218.28 51.7440   2
   0  -8  -3 1010.36 48.2545   1
   0  -8   3 1049.68 36.1614   1
   0  -8  -3 1094.80 46.5156   9
   0  -8   3 1043.70 53.9215   9
   0   8  -3 1015.84 49.6379   7
   0   8   3 1031.43 52.6834   7
   0   8   3 1045.14 54.2460   3
   0   8  -3 1008.48 47.8641   3
   0  -8  -3 1189.51 56.5725   6
   0  -8   3 1068.06 53.4862   6
   0  -8   3 960.204 50.9156   5
   0   8   3 1051.94 40.7353   5
   0   8  -3 1024.13 53.3620   4
   0   8   3 1023.50 53.1800   4
   0   8   4 77.5623 14.6326   2
   0  -8  -4 57.9834 13.3912   1
   0  -8   4 63.8154 5.18890   1
   0  -8  -4 81.4183 11.6004   9
   0  -8   4 66.3028 14.5917   9
   0   8  -4 99.4506 15.7506   7
   0   8   4 48.5597 14.6270   7
   0   8  -4 65.9055 12.2725   3
   0   8   4 72.3324 15.1381   3
   0  -8  -4 56.8005 14.5117   6
   0  -8   4 58.2485 14.0411   6
   0   8   4 57.6325 7.74382   5
   0  -8   4 80.7675 16.7004   5
   0   8  -4 30.5039 13.1690   4
   0  -8  -5 52.1698 13.8154   1
   0  -8   5 44.6745 13.3081   9
   0   8  -5 21.4028 9.87793   7
   0   8   5 34.7118 12.5608   7
   0   8   5 28.9646 13.5338   3
   0   8  -5 42.5500 10.3589   3
   0  -8  -5 46.2576 14.1430   6
   0  -8   5 36.5360 13.3527   6
   0   8  -5 29.3777 12.5887   4
   0  -8   5 25.1355 12.5395   5
   0   8   5 49.1706 12.6204   2
   0   8   6 935.747 50.9275   2
   0  -8  -6 990.860 51.4224   1
   0   8  -6 844.257 45.5998   7
   0   8   6 927.793 51.9483   7
   0  -8   6 810.688 50.2624   9
   0  -8   6 858.436 48.4382   6
   0  -8  -6 939.130 52.2595   6
   0  -8   6 814.029 50.1853   5
   0   8   6 842.374 49.7416   4
   0   8  -6 791.336 48.7535   4
   0  -8   7 179.198 23.8513   9
   0   8  -7 202.399 22.2132   7
   0   8   7 218.132 27.6264   7
   0  -8  -7 238.630 26.2481   6
   0  -8   7 202.013 23.3499   6
   0  -8   7 164.375 23.4639   5
   0   8  -7 159.721 22.7660   4
   0   8   7 210.923 25.6156   4
   0   8   7 200.664 24.6835   2
   0  -8  -7 211.749 24.8938   1
   0  -8   8 431.695 36.7242   5
   0   8  -8 357.522 33.8807   4
   0   8   8 414.950 35.7886   4
   0   8   8 448.183 37.2025   7
   0   8  -8 443.489 32.7623   7
   0   8   8 395.239 35.4052   3
   0  -8  -8 458.876 37.0581   6
   0  -8   8 359.598 31.3448   6
   0   8   8 422.297 36.2017   2
   0  -8  -8 397.762 35.0697   1
   0   8   9 3.32543 14.3212   7
   0   8  -9 17.0399 14.1946   7
   0   8   9 12.8359 13.8199   3
   0  -8  -9 6.16522 14.3392   6
   0  -8   9 12.8026 13.3169   6
   0  -8  -9-6.44099 14.1554   1
   0   8   9 26.3227 14.7485   2
   0   8  -9 18.1570 15.7376   4
   0  -8   9 16.8441 15.1002   5
   0   8   9 6.25144 12.8888   4
   0  -8  10 283.581 32.5716   9
   0   8 -10 197.175 24.8499   7
   0   8  10 264.357 32.2043   7
   0   8  10 281.463 31.8618   3
   0  -8  10 312.081 30.1574   6
   0  -8 -10 274.547 31.0444   6
   0   8  10 357.066 35.5343   2
   0  -8 -10 245.094 31.3009   1
   0   8 -10 262.640 30.8012   4
   0   8  10 348.540 34.9101   4
   0  -8  11 786.654 55.4482   9
   0   8  11 792.709 55.5988   7
   0   8 -11 790.135 49.3594   7
   0   8  11 836.607 55.8371   3
   0  -8 -11 797.452 53.6743   6
   0  -8  11 714.697 47.4954   6
   0  -8 -11 738.397 54.3710   1
   0   8 -11 806.174 54.1109   4
   0   8  11 902.068 57.6074   4
   0  -8  12 105.476 24.4697   9
   0   8  12 155.588 28.2713   7
   0   8  12 151.755 26.7445   3
   0  -8 -12 98.7541 21.9131   6
   0  -8  12 129.178 23.2233   6
   0  -8  12 96.4079 23.6176   5
   0   8 -12 82.2339 21.7591   4
   0   8  12 82.1325 23.4020   4
   0  -8 -12 93.7431 24.4872   1
   0  -8  13 154.830 28.9684   9
   0   8  13 152.634 29.7520   7
   0  -8 -13 143.145 26.7518   6
   0  -8  13 185.749 30.8958   5
   0   8  13 122.243 27.6254   4
   0   8 -13 139.222 27.0061   4
   0  -8  13 158.436 25.1755   6
   0   8  13 156.484 27.3423   3
   0  -8  14 16.9144 20.3953   9
   0  -8 -14 60.8236 21.9455   6
   0  -8 -14 61.1436 24.4882   2
   0   8  14 45.8208 23.0420   3
   0   8 -14 67.0919 24.3132   4
   0  -8  14 30.8924 19.0440   5
   0   8  14 45.6586 22.2265   4
   0   8  15 3.88459 21.3210   3
   0  -8  15 17.4416 21.6786   9
   0  -8  15-13.7530 23.1453   5
   0   8 -15-4.11794 19.8230   4
   0   8  15 13.0460 19.8595   4
   0  -9   0 2.08009 9.32182   9
   0   9   0 4.29198 9.80036   7
   0   9   0 2.26459 10.3420   3
   0  -9   0-3.41266 8.74451   5
   0   9   0-12.4473 12.1819   4
   0  -9   0 1.16311 7.15572   1
   0  -9  -1 13.8311 8.93461   1
   0   9   1-4.20285 7.78941   2
   0  -9   1 10.4024 6.65166   1
   0  -9  -1-1.92772 9.73438   9
   0  -9   1 24.6079 11.4659   9
   0   9   1 2.21946 10.6857   7
   0   9  -1 2.09791 11.3675   7
   0   9  -1 10.6813 12.0234   3
   0   9   1 9.57838 11.3349   3
   0  -9   1-7.60138 12.5986   6
   0  -9   1 11.5734 5.91014   2
   0  -9  -1 4.48060 8.60952   5
   0  -9   1 13.4026 9.81378   5
   0   9   1 15.0362 11.6560   4
   0   9  -1 7.48871 12.6043   4
   0  -9  -2 12.8706 8.61685   1
   0   9   2 41.1656 10.5487   2
   0  -9   2 20.3907 6.22755   1
   0  -9   2 16.7892 10.9658   9
   0  -9  -2 21.3429 10.1440   9
   0   9  -2 10.3788 10.6506   7
   0   9   2 18.5425 12.4022   7
   0   9   2 2.52807 12.3820   3
   0   9  -2 24.1119 11.4567   3
   0  -9  -2 18.5442 12.1096   6
   0  -9   2 17.6828 10.6604   6
   0   9  -2 12.6317 11.9685   4
   0   9   2 17.8192 11.8502   4
   0  -9   2 12.7343 10.8893   5
   0  -9   2 21.7174 5.74526   2
   0  -9  -3 77.3151 14.5008   1
   0  -9   3 77.4354 7.26368   1
   0   9   3 119.291 16.5754   2
   0  -9   3 107.757 18.6217   9
   0  -9  -3 68.5235 13.2176   9
   0   9   3 78.0703 16.3759   7
   0   9  -3 70.7417 15.8181   7
   0   9   3 101.254 18.7515   3
   0   9  -3 94.0562 14.9010   3
   0  -9   3 119.079 18.7933   6
   0  -9  -3 111.462 20.0003   6
   0   9   3 94.2425 11.1242   5
   0   9   3 78.2483 17.1793   4
   0  -9   3 74.5788 16.9473   5
   0   9  -3 100.558 18.4364   4
   0   9   4 1514.95 66.7049   2
   0  -9  -4 1580.49 67.4422   1
   0  -9  -4 1179.30 56.7189   9
   0  -9   4 1571.28 73.2093   9
   0   9   4 1725.99 74.2005   7
   0   9  -4 1569.99 67.4127   7
   0   9   4 1362.88 70.9814   3
   0   9  -4 1557.73 63.7091   3
   0  -9  -4 1529.88 73.0081   6
   0  -9   4 1661.10 72.7912   6
   0  -9   4 1400.03 68.8819   5
   0   9   4 1489.40 52.1897   5
   0   9  -4 1463.96 70.7793   4
   0  -9   5 99.1034 20.1547   9
   0   9  -5 123.407 18.9747   7
   0   9   5 107.182 20.5145   7
   0   9   5 129.703 20.7026   3
   0  -9  -5 153.635 22.4887   6
   0  -9   5 121.702 20.0222   6
   0  -9   5 99.1620 20.5596   5
   0   9  -5 118.049 20.6347   4
   0  -9  -5 146.544 20.1325   1
   0   9   5 143.863 20.3007   2
   0   9   6 8646.41 277.473   2
   0  -9  -6 8541.71 276.216   1
   0  -9   6 8536.96 282.463   9
   0   9   6 8424.73 279.693   7
   0   9  -6 8358.30 271.359   7
   0   9   6 8246.82 280.851   3
   0  -9   6 8485.75 276.445   6
   0  -9  -6 8992.46 283.229   6
   0  -9   6 7816.05 277.896   5
   0   9   6 8787.18 280.815   4
   0   9  -6 8430.38 279.235   4
   0   9   7 2120.04 94.4268   2
   0  -9  -7 2203.11 94.0276   1
   0  -9   7 2031.13 95.7391   9
   0   9   7 2025.94 94.2377   7
   0   9  -7 2109.30 87.9548   7
   0  -9  -7 2069.83 94.9943   6
   0  -9   7 2116.46 91.5304   6
   0  -9   7 2086.14 95.4784   5
   0   9  -7 2238.57 96.4390   4
   0   9   7 2315.43 97.5280   4
   0  -9   8 24.2887 14.9806   9
   0   9   8 53.5619 19.3247   7
   0   9  -8 34.3346 14.6606   7
   0   9   8 13.5583 17.4058   3
   0  -9  -8 45.5707 18.1271   6
   0  -9   8 66.0166 16.7856   6
   0  -9   8 61.4083 18.2719   5
   0   9   8 58.0807 17.9698   4
   0   9  -8 31.2732 15.3431   4
   0   9   8 19.1853 14.9116   2
   0  -9  -8 40.4570 17.7602   1
   0   9  -9 2.58109 12.8332   7
   0   9   9 17.8904 16.3409   7
   0   9   9-7.07204 17.3037   3
   0  -9  -9 10.1717 14.5991   6
   0  -9   9 5.63485 13.1035   6
   0  -9   9 3.63414 14.2846   5
   0   9  -9 3.28170 14.4218   4
   0   9   9 3.39864 14.6339   4
   0   9   9 10.4266 16.1639   2
   0  -9  -9 3.38874 17.6204   1
   0   9  10 126.050 24.6949   7
   0   9  10 84.6296 24.4578   3
   0  -9 -10 148.240 26.0095   6
   0  -9  10 144.319 22.3968   6
   0   9  10 118.267 24.0424   4
   0  -9  10 119.560 25.6117   5
   0   9 -10 155.043 26.9768   4
   0  -9 -10 102.810 23.7587   1
   0  -9 -11-3.95803 18.0757   1
   0  -9  11-16.1278 17.7182   9
   0   9  11-16.2833 16.7814   7
   0   9  11-3.81603 16.0847   3
   0  -9 -11 3.66990 18.2459   6
   0  -9  11 5.90680 14.4524   6
   0  -9 -11 4.04799 16.6873   2
   0   9  11-3.77553 17.5587   4
   0   9 -11-3.61576 17.4059   4
   0  -9 -12 38.2133 20.4438   1
   0  -9  12 25.2579 18.5041   9
   0   9  12 4.32727 19.0208   7
   0   9  12-3.94211 17.3288   3
   0  -9  12 24.1110 16.7585   6
   0  -9 -12-3.80808 16.7400   6
   0  -9 -12 34.6670 20.5142   2
   0   9  12 23.8400 19.7590   4
   0   9 -12 15.1552 18.2438   4
   0  -9 -13 294.547 39.5240   1
   0  -9  13 266.837 36.8240   9
   0   9  13 284.297 39.5696   7
   0   9  13 344.439 39.5559   3
   0  -9 -13 196.979 33.1406   6
   0  -9 -13 249.263 37.9186   2
   0   9  13 216.811 33.8082   4
   0   9 -13 205.917 33.6649   4
   0  -9  13 373.037 42.8258   5
   0  -9  14 348.302 42.0333   9
   0   9  14 280.550 40.3724   7
   0   9  14 343.695 40.1508   3
   0   9  14 313.934 39.6679   4
   0  -9  14 257.561 37.8261   5
   0   9 -14 296.921 38.6575   4
   0  -9 -14 322.146 42.7281   1
   0  -9 -14 292.198 37.3998   6
   0   9  15 323.436 40.3582   3
   0   9 -15 286.248 38.5361   4
   0 -10   0 32.6837 9.91172   1
   0 -10   0 21.0606 11.6596   9
   0  10   0 33.9309 14.1504   7
   0  10   0 38.3952 14.7721   3
   0 -10   0 34.8613 16.3669   6
   0 -10   0 12.4580 8.00820   2
   0 -10   0 36.0573 12.5051   5
   0  10   0 36.7394 15.3306   4
   0 -10   1 157.091 13.8205   1
   0 -10  -1 146.231 16.3084   1
   0 -10   1 122.736 20.1071   9
   0 -10  -1 126.337 18.4148   9
   0  10  -1 151.664 21.0164   7
   0  10   1 119.991 18.5694   7
   0  10   1 137.547 21.1947   3
   0  10  -1 152.697 21.7923   3
   0 -10   1 115.172 21.7084   6
   0 -10  -1 148.757 17.1744   5
   0 -10   1 144.043 19.2385   5
   0  10  -1 141.567 22.8986   4
   0  10   1 130.777 21.4443   4
   0 -10   1 160.927 13.2955   2
   0  10   2 38.9476 11.3362   2
   0 -10  -2 13.8327 10.4280   1
   0 -10   2 16.0456 12.6650   9
   0 -10  -2 16.1402 11.5002   9
   0  10  -2-2.34020 11.6435   7
   0  10   2 23.4032 13.7198   7
   0  10  -2 9.14814 12.2348   3
   0  10   2 25.5351 15.1746   3
   0 -10   2 25.8065 15.1272   6
   0 -10  -2 2.99959 14.2039   6
   0  10   2 20.1381 9.55517   5
   0  10   2 28.8137 15.2009   4
   0 -10   2 21.0301 11.4432   5
   0  10  -2 2.85733 13.5310   4
   0  10   3 5053.59 170.388   2
   0 -10  -3 5211.38 170.495   1
   0 -10  -3 4793.57 167.572   9
   0 -10   3 4897.90 179.584   9
   0  10  -3 5199.63 175.071   7
   0  10   3 5198.91 179.784   7
   0  10  -3 5021.41 172.009   3
   0  10   3 4975.42 181.023   3
   0 -10   3 5144.67 180.725   6
   0 -10  -3 4861.84 181.710   6
   0 -10   3 5097.95 177.366   5
   0  10   3 5133.35 160.091   5
   0  10  -3 5042.26 180.565   4
   0  10   3 5038.74 180.517   4
   0  10   4 1810.24 79.6445   2
   0 -10  -4 1895.43 79.9749   1
   0 -10   4 1875.70 87.2001   9
   0  10  -4 1783.42 79.9396   7
   0  10   4 1942.24 86.6563   7
   0  10   4 1980.76 89.3592   3
   0  10  -4 1925.60 78.1735   3
   0 -10   4 1917.27 86.3336   6
   0 -10  -4 1867.02 87.7753   6
   0 -10   4 1939.01 85.8487   5
   0  10  -4 1839.13 86.3532   4
   0 -10   5 304.661 31.6819   9
   0  10  -5 284.730 27.7864   7
   0  10   5 272.450 29.2198   7
   0  10   5 379.515 34.9745   3
   0 -10   5 346.163 32.3974   6
   0 -10  -5 337.234 33.2503   6
   0 -10  -5 298.879 28.5907   1
   0  10   5 311.391 28.4936   2
   0  10  -5 382.108 35.0696   4
   0 -10   5 317.462 32.0076   5
   0 -10   6 410.577 37.6745   9
   0  10  -6 311.556 29.5632   7
   0  10   6 384.843 36.4480   7
   0  10   6 390.012 36.8712   3
   0 -10   6 432.820 36.0481   6
   0 -10  -6 398.321 37.3240   6
   0  10   6 349.716 31.8084   2
   0 -10  -6 374.107 33.5987   1
   0  10  -6 413.933 36.8083   4
   0  10   6 417.928 36.4542   4
   0 -10   6 421.660 37.3275   5
   0 -10   7 440.647 39.4750   9
   0 -10  -7 276.912 32.6008   6
   0 -10   7 328.617 32.3928   6
   0  10   7 330.154 34.7797   7
   0  10  -7 316.558 29.5597   7
   0 -10  -7 284.786 30.6255   1
   0  10   7 368.071 34.3126   2
   0  10   7 303.831 33.8740   4
   0 -10   7 392.577 36.9367   5
   0  10  -7 373.655 35.8612   4
   0 -10   8-7.54665 15.5550   9
   0  10   8-3.61548 16.5113   7
   0  10  -8 7.88380 13.6642   7
   0 -10  -8-3.58349 15.4293   6
   0 -10   8-18.2173 17.4985   6
   0 -10  -8 9.81227 15.7451   1
   0  10  -8 3.40862 14.9790   4
   0  10   8-10.5770 16.3966   4
   0 -10   8 14.6826 16.7633   5
   0 -10   9 27.7461 18.7909   9
   0  10   9 42.2383 19.1210   7
   0  10   9 7.74161 16.7011   3
   0 -10   9 52.4899 16.7629   6
   0 -10  -9 55.6747 19.6022   6
   0  10  -9 14.2040 16.8412   4
   0  10   9 36.8861 19.2093   4
   0 -10   9 54.5750 22.2296   5
   0 -10  -9 67.4412 19.5119   1
   0 -10 -10 620.858 50.1241   1
   0  10 -10 510.716 46.2618   4
   0  10  10 656.426 51.3633   4
   0  10  10 594.920 49.9473   7
   0  10  10 569.998 49.0365   3
   0 -10 -10 622.567 50.0187   6
   0 -10  10 665.636 46.6609   6
   0 -10  10 614.430 51.2523   5
   0 -10 -10 524.405 48.2722   2
   0 -10 -11 745.349 57.0265   1
   0 -10  11 637.419 54.1104   9
   0  10  11 855.090 60.8237   7
   0  10  11 626.467 52.6975   3
   0 -10 -11 631.626 52.0560   6
   0 -10  11 627.917 47.3356   6
   0 -10 -11 731.628 56.8397   2
   0  10 -11 601.553 50.5077   4
   0  10  11 666.974 53.5624   4
   0 -10  11 599.616 52.1509   5
   0 -10 -12-4.40192 19.3472   1
   0 -10  12 45.1093 22.0767   9
   0  10  12 22.8234 19.6571   7
   0  10  12 4.27166 19.8691   3
   0 -10  12 32.2803 19.6590   6
   0 -10 -12 4.09944 18.3749   6
   0 -10 -12 45.1195 24.1237   2
   0  10 -12-4.01274 18.6652   4
   0  10  12-4.22390 19.2931   4
   0 -10 -13 706.781 58.5977   1
   0 -10  13 555.782 52.0788   9
   0  10  13 644.355 57.9570   7
   0  10  13 630.183 54.2836   3
   0 -10 -13 535.439 49.6579   6
   0  10 -13 524.459 49.6371   4
   0  10  13 519.638 51.0481   4
   0 -10 -13 546.026 53.6099   2
   0  10 -14 1136.62 72.6152   4
   0 -10 -14 923.749 67.9675   6
   0  11   0-8.11680 12.8055   7
   0  11   0-2.86073 13.3043   3
   0 -11   0-3.26504 13.7622   6
   0 -11   0-2.60016 12.3065   9
   0 -11   0 4.16479 10.1902   5
   0  11   0-3.17454 14.7636   4
   0 -11  -1 1547.09 64.2133   2
   0 -11  -1 1522.91 63.4890   1
   0 -11   1 1528.74 74.9798   9
   0 -11  -1 1619.51 73.0783   9
   0  11   1 1613.15 76.6003   7
   0  11  -1 1545.51 74.3537   7
   0  11  -1 1688.86 77.4675   3
   0  11   1 1572.08 78.1038   3
   0 -11   1 1708.53 81.2623   6
   0 -11   1 1642.29 72.5655   5
   0  11  -1 1604.41 79.3221   4
   0  11   1 1672.48 80.5521   4
   0 -11  -2 1759.57 72.0973   2
   0 -11  -2 1669.46 70.7095   1
   0 -11  -2 1666.27 74.8887   9
   0 -11   2 1856.66 83.9471   9
   0  11  -2 1901.85 81.0310   7
   0  11   2 1882.99 84.0105   7
   0  11   2 1740.30 83.6688   3
   0  11  -2 1767.20 79.1025   3
   0 -11   2 1819.08 85.3395   6
   0 -11  -2 1788.31 85.5775   6
   0  11   2 1692.91 68.4270   5
   0 -11   2 1576.01 76.5540   5
   0  11  -2 1836.86 85.3234   4
   0  11   2 1637.04 82.5790   4
   0 -11  -3 1115.51 53.1062   1
   0 -11   3 977.134 59.2740   9
   0  11   3 1062.63 59.9736   7
   0  11  -3 977.949 54.7357   7
   0  11   3 993.627 60.4877   3
   0  11  -3 941.135 53.0971   3
   0 -11  -3 963.386 60.4443   6
   0 -11   3 1054.63 61.0064   6
   0 -11   3 973.998 56.3074   5
   0  11  -3 1008.25 59.9262   4
   0  11   3 1127.22 62.6549   4
   0 -11  -4 1149.51 57.6265   1
   0 -11   4 1077.67 64.3329   9
   0  11  -4 1164.78 60.1026   7
   0  11   4 1090.59 63.9365   7
   0  11   4 1083.79 65.4597   3
   0 -11  -4 1266.49 68.8731   6
   0 -11   4 1159.96 65.2991   6
   0 -11   4 1123.22 63.2795   5
   0  11  -4 1198.93 66.4672   4
   0 -11   5 94.5790 23.3984   9
   0  11  -5 70.9056 17.3271   7
   0  11   5 86.1264 22.1441   7
   0  11   5 133.291 25.6675   3
   0 -11  -5 100.756 23.1807   6
   0 -11   5 103.645 22.3949   6
   0 -11  -5 85.8559 17.9148   1
   0  11  -5 108.189 22.9819   4
   0 -11   5 96.9801 20.4673   5
   0 -11   6 321.241 36.2067   9
   0  11  -6 510.136 37.4866   7
   0  11   6 317.651 34.9422   7
   0  11   6 338.024 37.2182   3
   0 -11   6 381.825 36.5528   6
   0 -11  -6 473.404 42.8087   6
   0  11   6 356.868 36.8740   4
   0  11  -6 333.533 35.7189   4
   0 -11   6 349.828 36.5180   5
   0 -11  -6 349.958 33.4803   1
   0 -11  -7 734.622 50.3984   1
   0 -11   7 796.281 56.9826   9
   0  11   7 714.547 53.1967   7
   0  11   7 832.755 57.0953   3
   0 -11  -7 735.043 54.2007   6
   0 -11   7 853.252 53.8627   6
   0 -11   7 764.714 55.3669   5
   0  11  -7 666.108 51.3916   4
   0  11   7 717.151 52.6621   4
   0 -11  -8 174.173 26.9245   1
   0 -11   8 101.938 23.5074   9
   0  11   8 124.442 26.7225   7
   0 -11  -8 129.464 26.7327   6
   0 -11   8 86.5729 22.3910   6
   0 -11  -8 106.082 24.3456   2
   0  11   8 145.809 26.8013   4
   0  11  -8 162.833 28.4012   4
   0 -11   8 153.088 28.0505   5
   0 -11  -9 144.102 27.7087   1
   0 -11   9 140.841 27.9071   9
   0  11   9 164.317 28.9867   7
   0  11   9 126.235 27.2744   3
   0 -11  -9 125.344 27.1816   6
   0 -11   9 222.170 30.1962   6
   0 -11  -9 137.558 27.4244   2
   0  11   9 139.616 27.0541   4
   0 -11   9 187.011 32.1388   5
   0  11  -9 168.508 29.4739   4
   0 -11 -10 115.379 27.2401   1
   0 -11  10 57.9279 23.6760   9
   0  11  10 117.032 28.9070   7
   0  11  10 104.390 26.9161   3
   0 -11 -10 108.265 26.5493   6
   0 -11  10 115.585 24.0777   6
   0 -11 -10 82.1472 23.2957   2
   0  11  10 141.099 27.6890   4
   0 -11  10 100.771 26.5577   5
   0  11 -10 95.1523 26.6950   4
   0 -11  11 142.674 29.6183   5
   0  11  11 151.018 31.6600   4
   0  11 -11 155.887 30.5454   4
   0  11  11 123.278 28.5523   7
   0  11  11 94.0970 27.4681   3
   0 -11 -11 119.891 26.5332   6
   0 -11  11 95.9589 23.5461   6
   0 -11 -11 61.4790 25.2131   2
   0 -11 -11 97.9956 26.1372   1
   0 -11 -12-4.53798 21.8492   1
   0 -11  12-4.80232 20.6813   9
   0  11  12-4.79922 21.5115   7
   0  11  12 4.59598 19.7931   3
   0 -11 -12 13.1809 20.0693   6
   0 -11 -12-60.7168 24.6326   2
   0  11 -12-8.47706 22.0424   4
   0  11  12 8.95649 21.5617   4
   0  12   0 224.139 28.7766   7
   0  12   0 240.378 30.1178   3
   0 -12   0 181.644 27.8501   6
   0 -12   0 234.231 28.2479   9
   0  12   0 264.839 33.0376   4
   0 -12  -1 384.887 32.3946   9
   0 -12   1 328.536 33.3618   9
   0  12   1 350.378 34.4312   7
   0  12  -1 307.014 32.0635   7
   0  12  -1 276.729 31.4998   3
   0  12   1 291.905 33.0926   3
   0 -12   1 309.735 35.0133   6
   0  12   1 282.273 26.7440   5
   0  12  -1 381.521 37.9851   4
   0  12   1 344.244 37.3773   4
   0 -12   2 903.674 56.2626   9
   0  12  -2 889.506 53.7046   7
   0  12   2 781.811 53.5011   7
   0  12   2 930.149 58.9768   3
   0  12  -2 929.078 54.0462   3
   0 -12   2 769.769 55.3791   6
   0 -12   2 925.218 53.1057   5
   0  12   2 996.894 60.9929   4
   0  12  -2 831.157 57.5414   4
   0 -12  -3 1986.02 83.6421   2
   0 -12  -3 2019.23 83.5893   1
   0 -12   3 1970.44 94.3974   9
   0  12   3 1957.49 93.8361   7
   0  12  -3 1891.79 89.0117   7
   0  12   3 2081.12 98.0360   3
   0 -12   3 2191.68 98.8049   6
   0 -12  -3 2108.43 99.2339   6
   0 -12   3 2069.43 92.5986   5
   0  12  -3 2049.18 97.0265   4
   0  12   3 2012.83 96.6598   4
   0 -12  -4 117.357 20.6797   1
   0 -12   4 162.212 28.0989   9
   0  12   4 123.966 24.9243   7
   0  12  -4 150.932 23.4344   7
   0  12   4 170.130 29.8147   3
   0 -12   4 178.415 27.8211   6
   0 -12  -4 205.418 30.7405   6
   0 -12  -4 142.174 21.3270   2
   0 -12   4 119.274 24.0538   5
   0  12  -4 116.552 25.7345   4
   0 -12  -5 8.14301 13.5035   1
   0 -12   5 7.59284 17.6623   9
   0  12   5 25.2020 17.3379   7
   0  12  -5 40.0260 17.0490   7
   0  12   5 19.6855 18.6403   3
   0 -12  -5 15.8551 16.7142   6
   0 -12   5 7.15123 14.7478   6
   0 -12  -5 14.1084 13.5917   2
   0 -12   5 41.5412 19.4874   5
   0  12  -5 11.1359 17.5751   4
   0 -12  -6 14.9273 14.8435   1
   0 -12   6-7.98067 17.5357   9
   0  12   6 7.55048 17.8685   7
   0  12   6-8.18524 17.9852   3
   0 -12  -6-12.1780 19.2131   6
   0 -12   6 10.7648 16.6882   6
   0 -12  -6-34.1678 16.6063   2
   0  12  -6 3.79658 17.9695   4
   0  12   6 31.2529 19.7242   4
   0 -12   6-3.69848 15.5897   5
   0 -12  -7 221.810 30.1937   1
   0 -12   7 188.285 31.0698   9
   0  12   7 233.871 32.6174   7
   0  12   7 178.400 30.8555   3
   0 -12  -7 162.269 30.0240   6
   0 -12   7 180.329 29.2598   6
   0  12   7 169.036 28.4252   4
   0 -12   7 204.572 32.0079   5
   0  12  -7 252.981 34.1646   4
   0 -12  -7 220.397 28.9895   2
   0 -12  -8 809.132 56.2084   2
   0 -12  -8 838.850 56.7143   1
   0 -12   8 787.715 60.1504   9
   0  12   8 691.144 56.4887   7
   0  12   8 690.410 57.7459   3
   0 -12  -8 900.765 63.4948   6
   0 -12   8 848.362 57.0745   6
   0 -12   8 750.350 58.2995   5
   0  12   8 955.890 63.4189   4
   0  12  -8 823.903 59.6119   4
   0 -12  -9 1657.19 89.4101   2
   0 -12  -9 1787.99 91.0082   1
   0 -12   9 1574.84 92.0055   9
   0  12   9 1727.07 93.4459   7
   0 -12  -9 1742.08 95.0112   6
   0 -12   9 1676.29 87.4588   6
   0 -12   9 1716.11 93.1601   5
   0  12  -9 1846.24 94.5529   4
   0  12   9 1748.13 93.3275   4
   0 -12 -10 12.2969 18.0250   1
   0 -12  10 28.4864 25.0452   9
   0  12  10 4.58929 20.9691   7
   0 -12  10 43.9039 21.8191   6
   0 -12 -10 31.4025 21.6056   6
   0  12  10 14.0422 20.9871   3
   0 -12  10 4.62526 19.5069   5
   0  12  10 44.4008 24.6895   4
   0  12 -10 42.2927 24.0984   4
   0 -12 -10 33.9842 21.1306   2
   0  12  11 183.463 33.6563   4
   0  12 -11 269.473 37.8187   4
   0 -12 -11 224.829 37.1149   6
   0 -12  11 216.079 32.0669   6
   0 -12 -11 285.256 39.1488   2
   0 -12 -11 240.659 36.0707   1
   0 -13   0-9.31219 15.6718   9
   0  13   0-3.26811 16.2482   7
   0  13   0 6.92519 19.2470   3
   0 -13   0 8.01267 18.9617   6
   0  13   0-2.41436 13.7518   5
   0  13   0-7.78768 18.1088   4
   0  13  -1 5157.98 185.814   7
   0  13   1 5053.55 187.075   7
   0  13   1 5079.72 190.826   3
   0  13  -1 4903.66 185.443   3
   0 -13  -1 4777.76 190.785   6
   0 -13   1 5204.22 194.065   6
   0 -13   1 5087.58 186.270   9
   0  13   1 5166.18 193.467   4
   0  13  -1 5300.64 194.020   4
   0  13  -2 738.957 51.0623   7
   0  13   2 821.350 55.0789   7
   0  13   2 715.885 54.6369   3
   0  13  -2 753.724 51.1346   3
   0 -13   2 883.389 59.7257   6
   0 -13   2 740.697 53.7280   9
   0  13   2 761.755 56.7734   4
   0  13  -2 847.939 58.3514   4
   0  13  -3 158.535 25.8226   7
   0  13   3 122.024 25.5773   7
   0  13   3 130.324 26.9855   3
   0 -13  -3 175.260 30.7491   6
   0 -13   3 145.263 27.4884   6
   0 -13   3 180.809 27.8333   9
   0 -13   3 174.956 27.1390   5
   0  13  -3 153.610 29.6687   4
   0  13   3 99.9808 24.4559   4
   0  13   4 3.73074 16.7195   7
   0  13   4-8.21772 19.7797   3
   0 -13  -4-4.24876 18.6712   6
   0 -13   4 7.83274 16.5078   6
   0 -13   4-3.88603 17.7472   9
   0 -13   4 10.2878 15.6613   5
   0  13  -4 39.8485 22.1502   4
   0 -13   5 20.4077 18.9919   9
   0  13   5 11.6574 16.7425   7
   0  13   5 38.4140 21.5584   3
   0 -13   5 23.4762 19.1567   6
   0 -13  -5 25.9899 19.0453   6
   0 -13  -5 11.6662 14.5137   2
   0 -13   5 25.7269 17.9954   5
   0  13  -5 36.4168 21.6407   4
   0 -13  -6 246.126 30.9408   1
   0 -13   6 192.500 31.9176   9
   0  13   6 223.068 33.7066   7
   0  13   6 207.974 35.1889   3
   0 -13  -6 309.432 38.0412   6
   0 -13   6 211.328 31.8352   6
   0 -13  -6 205.381 29.5077   2
   0  13  -6 267.749 37.6777   4
   0 -13   6 199.810 31.8691   5
   0  13   6 301.530 37.7181   4
   0 -13  -7 50.3330 20.0448   1
   0 -13   7 40.2434 21.9200   9
   0  13   7 12.7129 18.6680   7
   0  13   7 9.15955 19.7623   3
   0 -13   7 66.5746 22.6076   6
   0 -13  -7 76.7497 26.3525   6
   0  13   7 52.2508 23.3147   4
   0  13  -7 71.4394 24.2543   4
   0 -13   7 41.5757 21.9632   5
   0 -13  -7 84.0006 23.4636   2
   0 -13  -8 647.954 51.9704   2
   0 -13  -8 566.972 48.1090   1
   0 -13   8 620.084 54.5957   9
   0  13   8 562.615 53.1585   7
   0  13   8 652.367 57.7262   3
   0 -13  -8 530.258 51.8838   6
   0 -13   8 662.077 52.9861   6
   0 -13   8 641.477 55.7897   5
   0  13   8 536.724 50.9576   4
   0  13  -8 626.989 54.9101   4
   0 -13  -9 78.2473 25.4079   1
   0  13   9 87.9348 27.1126   7
   0 -13   9 105.726 24.2375   6
   0 -13  -9 127.120 31.6258   6
   0 -13   9 67.8644 27.4093   9
   0 -13  -9 114.101 28.7754   2
   0 -13   9 87.8384 27.0831   5
   0  13  -9 74.6181 26.5808   4
   0  13   9 110.318 28.9730   4
   0 -13 -10 853.810 65.4035   2
   0 -13 -10 912.823 65.0137   1
   0 -14   0 100.668 26.7880   6
   0  14   0 138.868 28.3128   3
   0  14   0 63.8034 24.3781   4
   0  14   0 88.4883 24.8393   7
   0  14   1 879.211 60.5057   7
   0  14  -1 982.826 61.1351   7
   0  14  -1 879.651 59.2356   3
   0  14   1 820.609 60.4906   3
   0 -14   1 1110.03 69.7282   6
   0 -14  -1 946.677 66.0847   6
   0 -14   1 941.990 60.8823   9
   0  14  -1 960.325 66.5717   4
   0  14   1 858.754 62.4068   4
   0 -14   2 749.160 55.7022   9
   0  14   2 797.277 57.2030   7
   0  14   2 950.272 64.3014   3
   0 -14   2 783.261 60.2922   6
   0  14  -2 740.221 52.3275   5
   0  14   2 998.992 65.9898   4
   0  14  -2 813.829 60.1343   4
   0  14   3 363.558 40.4144   7
   0  14   3 392.024 42.7873   3
   0 -14   3 406.316 43.1006   6
   0 -14   3 367.199 40.7560   9
   0  14  -3 334.347 40.9985   4
   0  14   3 465.857 47.9721   4
   0  14   4 380.665 40.6468   7
   0  14   4 300.988 40.3778   3
   0 -14   4 442.856 46.4843   6
   0 -14  -4 438.435 47.8542   6
   0 -14   4 290.512 39.3961   9
   0  14  -4 324.362 39.3275   4
   0  14   5 316.146 38.3529   7
   0  14   5 284.414 41.7339   3
   0 -14  -5 300.388 41.0371   6
   0 -14   5 313.936 39.4336   6
   0 -14   5 300.143 38.7276   9
   0 -14   5 227.880 34.2594   5
   0  14  -5 293.101 39.3158   4
   0  14   6 64.8523 25.2342   7
   0  14   6 28.4656 22.4868   3
   0 -14   6 33.8244 21.3808   6
   0 -14  -6 19.0951 21.0127   6
   0 -14   6 50.0027 25.2964   9
   0  14   6 50.3765 25.1652   4
   0 -14   6 36.9968 18.4618   5
   0  14  -6 79.8620 25.8940   4
   0 -14   7 16.8551 20.6197   6
   0 -14   7-14.2172 23.1901   9
   0 -14   7-4.35324 21.9786   5
   0  14  -7 9.00981 20.5730   4
   0  14   7 4.49773 19.7648   7
   0 -14  -8 1578.49 85.3989   2
   0 -14   8 1623.99 89.2031   6
   0 -14   9 988.334 68.6178   6
   0 -14  -9 1050.08 68.2566   1
   0 -14  -9 986.032 67.7617   2
   0 -15   0-4.73311 22.4025   6
   0  15   0-12.0660 20.3074   3
   0  15   0-4.60086 21.7766   4
   0 -15  -1 66.9566 23.8209   6
   0 -15   1 65.6419 24.0710   6
   0  15   1 50.4734 22.8329   3
   0  15   1 34.9870 21.9238   7
   0  15   1 60.0631 24.4059   4
   0  15  -1 27.5745 23.5955   4
   0 -15   2 46.4955 24.0066   6
   0  15   2 100.798 26.0033   3
   0  15   2 156.005 31.1868   7
   0  15   2 139.567 31.5425   4
   0  15  -2 110.428 29.8602   4
   0 -15   3 296.873 38.0685   9
   0  15   3 305.201 38.9540   7
   0  15   3 277.789 39.8874   3
   0 -15   3 309.195 40.3928   6
   0  15  -3 388.318 39.1359   5
   0  15  -3 378.869 45.2493   4
   0  15   4 707.368 56.8675   7
   0 -15   4 737.583 60.7589   6
   0 -15   4 631.698 56.5262   9
   0  15  -4 734.240 54.7368   5
   0  15  -5-8.04926 21.8048   5
   0 -15   5 4.55256 20.4022   6
  -1   0  18 15.5389 18.3884   4
  -1   0  18 4.23381 19.6919   7
  -1   0  17-8.00000 20.4989   7
   1   0 -17 15.7048 18.9000   1
  -1   0  17-7.36799 18.5997   4
  -1   0  16 3094.57 128.450   7
   1   0 -16 2807.67 125.160   1
  -1   0  16 2859.46 122.945   4
  -1   0  15-16.1174 17.4665   4
  -1   0  15-3.47904 17.5673   7
   1   0 -15-13.7824 17.1330   1
   1   0 -15-3.16230 14.7094   2
  -1   0  14 470.256 39.7360   4
  -1   0  14 554.426 43.7485   7
   1   0 -14 545.914 41.2470   2
   1   0 -14 526.490 41.8312   1
   1   0 -14 535.089 38.5180   6
  -1   0  13-2.72585 13.5533   4
   1   0 -13-4.88429 12.8793   6
  -1   0  13-14.6474 12.8746   7
   1   0 -13-2.93326 14.3547   1
   1   0 -13-2.70126 12.1068   2
  -1   0  12 2165.92 91.4370   2
   1   0 -12 2076.01 92.3203   1
  -1   0  12 2310.86 94.7950   7
   1   0 -12 2264.66 90.1936   6
   1   0 -12 2127.30 84.2324   9
  -1   0  12 2172.39 84.6300   5
  -1   0  12 2296.48 92.8431   4
   1   0 -11 1.67390 8.45148   9
   1   0 -11 10.3247 10.8893   6
  -1   0  11-2.38670 11.6793   7
  -1   0  11 15.5807 12.3725   4
  -1   0  11 1.66109 8.88051   5
  -1   0  11-4.46945 11.2829   2
  -1   0  10 4028.88 143.943   2
  -1   0  10 4187.88 146.521   1
   1   0 -10 4248.38 139.307   9
  -1   0  10 4357.71 147.011   7
  -1   0  10 4134.72 131.497   3
   1   0 -10 4407.33 144.479   6
  -1   0  10 3989.80 137.968   5
  -1   0  10 4132.60 144.333   4
  -1   0   9-1.92724 9.87666   1
   1   0  -9-1.68316 7.68683   6
  -1   0   9 9.33548 9.13659   7
  -1   0   9 6.78338 6.84976   5
  -1   0   9 3.48255 7.01324   4
  -1   0   9 8.87337 9.61494   2
  -1   0   9-2.56138 5.35905   3
  -1   0   8 150.783 15.6952   4
  -1   0   8 181.671 12.5810   3
  -1   0   8 194.236 18.1426   1
  -1   0   8 187.751 17.5600   7
   1   0  -8 147.908 15.9490   6
  -1   0   8 201.867 16.0670   5
  -1   0   8 167.682 16.8488   2
  -1   0   7 5.83241 7.24926   1
  -1   0   7 3.27300 5.75317   9
  -1   0   7-1.99978 4.22470   3
  -1   0   7 2.75583 6.63306   7
  -1   0   7-1.04657 5.59502   5
  -1   0   7 11.5276 7.11964   4
  -1   0   7-5.34523 7.14395   2
  -1   0   6 5639.71 178.070   2
  -1   0   6 5658.30 179.214   1
  -1   0   6 5648.32 175.539   9
  -1   0   6 5734.63 178.432   7
  -1   0   6 5704.56 170.564   3
  -1   0   6 5763.72 178.133   6
  -1   0   6 5652.77 174.885   5
  -1   0   6 5875.17 177.803   4
  -1   0   5-0.92390 6.28982   2
  -1   0   5-0.79610 5.18909   9
  -1   0   5-2.76188 5.36725   7
  -1   0   5 6.11589 6.20679   1
  -1   0   5 2.32665 3.90151   3
  -1   0   5 2.83902 5.82217   6
  -1   0   5 0.84678 5.61888   4
  -1   0   5 4.44878 5.17252   5
  -1   0   4 6418.30 194.537   2
  -1   0   4 6464.23 193.386   9
  -1   0   4 6631.85 194.323   7
  -1   0   4 6320.27 192.565   5
  -1   0   4 6520.88 193.366   4
  -1   0   4 6468.51 189.483   3
  -1   0   3 1.64509 3.05772   3
   1   0  -3-0.52521 3.02701   3
  -1   0   3 9.93470 5.01588   7
  -1   0   3-0.90751 4.23934   5
  -1   0   3-1.31752 3.82110   4
  -1   0   2 62218.7 1743.76   1
   1   0  -2 66432.2 1743.30   9
   1   0  -2 60625.6 1741.57   7
   1   0  -2 61955.2 1740.43   3
  -1   0   2 63877.9 1744.05   6
   1   0  -2 64409.5 1742.35   5
   1   0  -2 63645.6 1741.01   4
  -1   0   1 3.54090 2.67644   1
   1   0  -1-0.78388 2.48402   1
   1   0  -1 1.77165 2.65998   8
  -1   0   1 0.50157 2.43454   9
   1   0  -1-0.52086 2.36765   9
   1   0  -1 2.60003 2.75166   6
   1   0  -1 0.22925 2.44283   5
  -1   0   1-1.33124 2.24040   5
  -1   0   1-0.27021 2.46799   6
  -1   0   1-0.24383 2.27802   2
   1   0  -1 0.23496 2.21449   2
   1   0   0 1409.18 40.8492   9
  -1   0   0 1300.17 40.8923   9
   1   0   0 1228.02 41.3377   3
  -1   0   0 1452.98 41.4376   3
  -1   0   0 1426.64 41.2815   1
   1   0   0 1325.80 41.1034   1
   1   0   0 1406.77 41.2664   5
  -1   0   0 1199.00 41.2741   5
   1   0   0 1200.29 41.3852   2
  -1   0   0 1473.47 41.5101   2
   1   0   1 0.60228 2.89929   2
  -1   0  -1-0.31517 2.82482   2
  -1   0  -1-0.27606 2.81908   1
  -1   0  -1 0.55490 2.02393   9
  -1   0  -1 0.29463 2.70348   3
   1   0   1 0.28194 3.04494   3
   1   0   1-1.94843 3.16533   7
  -1   0  -1 2.63585 2.63118   5
   1   0   1 1.60357 2.91570   4
  -1   0  -2 53140.0 1495.95   1
  -1   0  -2 52307.4 1493.50   9
   1   0   2 47509.3 1493.63   9
   1   0   2 50757.0 1497.41   7
  -1   0  -2 52542.3 1495.39   3
  -1   0  -2 53291.3 1492.80   6
  -1   0  -2 53433.5 1492.68   6
   1   0   2 53901.1 1497.21   4
  -1   0  -2 53800.9 1496.54   2
  -1   0  -3 6.51378 5.43111   2
   1   0   3 1.21313 3.71056   9
  -1   0  -3-1.99894 4.16677   3
  -1   0  -3 3.33821 3.95247   6
   1   0   3 8.04300 5.85461   7
   1   0   3 0.72116 5.45231   4
   1   0   3-5.31134 4.54991   5
  -1   0  -3 0.61854 5.29863   1
   1   0   4 33.2578 5.50693   9
  -1   0  -4 34.2619 7.89805   1
  -1   0  -4 38.4121 6.05032   6
   1   0   4 45.5265 8.36674   7
   1   0   4 43.3592 6.97983   5
  -1   0  -4 42.0791 7.93917   2
   1   0   5-2.69294 4.46803   9
  -1   0  -5 0.72268 4.87947   3
  -1   0  -5 0.69922 5.06832   6
   1   0   5 3.31650 5.30574   5
  -1   0  -5 3.12202 7.02592   2
   1   0   6 133.200 11.5211   9
  -1   0  -6 167.859 12.3828   3
  -1   0  -6 123.672 13.6140   1
  -1   0  -6 148.411 11.9446   6
   1   0   6 150.584 12.6980   5
  -1   0  -6 162.124 15.2124   2
  -1   0  -7-1.46041 7.26075   2
  -1   0  -7-1.45858 6.66107   1
   1   0   7-0.95174 5.48513   9
  -1   0  -7 11.3530 6.05342   3
  -1   0  -7-3.11602 5.77353   6
   1   0   7 1.65122 7.81512   7
   1   0   7-1.14127 5.93412   5
   1   0   7 4.82207 7.47521   4
  -1   0  -8 7056.13 219.748   2
  -1   0  -8 6974.40 219.858   1
   1   0   8 6900.20 211.725   9
   1   0   8 6780.66 221.495   7
  -1   0  -8 7096.56 211.357   3
  -1   0  -8 6836.49 213.059   6
   1   0   8 6628.25 213.635   5
   1   0   8 6895.77 221.181   4
  -1   0  -9-1.90592 9.17477   2
  -1   0  -9 9.61633 9.56191   1
   1   0   9-3.68092 7.39289   9
  -1   0  -9 1.15584 6.34398   3
   1   0   9-10.8137 9.87680   7
  -1   0  -9 2.77007 7.50382   6
   1   0   9 5.82672 7.78745   5
   1   0   9 10.4782 9.20908   4
  -1   0 -10 457.186 32.4797   2
  -1   0 -10 450.325 32.4573   1
   1   0  10 482.666 27.3296   9
   1   0  10 432.719 33.0476   7
  -1   0 -10 446.271 25.8795   3
  -1   0 -10 447.359 28.0623   6
   1   0  10 433.670 28.2206   5
   1   0  10 528.816 35.2279   4
   1   0  11 11.8888 8.76164   9
   1   0  11-5.28934 9.16739   5
   1   0  11 10.4447 12.5698   4
   1   0  11-5.41374 11.4094   7
  -1   0 -11-6.92145 9.97247   6
  -1   0 -11 9.48384 12.3279   2
  -1   0 -11 4.82376 10.8087   1
  -1   0 -12 1472.48 70.4213   1
   1   0  12 1470.44 72.8567   7
   1   0  12 1464.22 71.5695   4
   1   0  12 1392.44 62.4245   5
  -1   0 -12 1356.25 67.8168   2
   1   0  13-10.2131 11.2111   5
   1   0  13 31.4483 15.1387   4
   1   0  13-3.27454 14.6746   7
  -1   0 -13 5.68956 13.4641   2
  -1   0 -13-2.91523 14.7184   1
  -1   0 -14 1582.89 77.1200   1
   1   0  14 1392.62 76.0052   4
   1   0  14 1596.23 80.1463   7
   1   0  14 1388.84 65.4019   5
  -1   0 -14 1416.51 73.6729   2
   1   0  15-3.67743 17.7041   4
  -1   0 -15-10.2345 16.6956   1
  -1   0 -15-6.61230 15.6495   2
   1   0  15-11.5460 20.5763   7
  -1   0 -16 182.418 28.9725   1
   1   0  16 169.029 31.3372   4
   1   0  16 198.102 32.4562   7
   1   0  17-29.1864 22.8893   4
   1   0  17 8.77879 19.6762   7
   1   0  18 74.4590 26.4757   4
   1  -1 -18 26.1176 21.6454   1
  -1   1  18-3.91400 18.8459   4
  -1   1  18 39.2220 22.9847   7
  -1   1  17 55.7117 21.5216   4
  -1  -1  17 73.5637 22.0388   4
   1  -1 -17 95.0295 24.4617   1
   1  -1 -17 111.421 26.6822   2
  -1   1  17 70.0319 23.5702   7
  -1   1  16 24.4322 17.9188   4
  -1  -1  16 58.7793 19.0076   4
  -1  -1  16 18.2427 18.1709   7
  -1   1  16 34.7408 20.0992   7
   1   1 -16 59.3867 23.4066   1
   1  -1 -16 46.6736 20.5382   1
   1  -1 -16 32.6561 18.6255   2
  -1   1  15 439.054 39.9707   4
  -1  -1  15 498.014 43.3227   7
  -1   1  15 473.608 43.5060   7
  -1  -1  15 470.512 40.8471   4
   1  -1 -15 512.143 44.9058   1
   1   1 -15 498.462 41.8346   1
   1  -1 -15 526.787 43.7534   2
  -1   1  14 204.379 27.6054   4
  -1  -1  14 187.647 26.4780   4
   1  -1 -14 239.481 26.2816   6
  -1   1  14 185.364 28.0998   7
   1   1 -14 163.056 22.6365   6
  -1  -1  14 265.284 30.2766   7
   1   1 -14 241.187 28.8050   1
   1  -1 -14 269.366 31.6175   1
   1   1 -14 210.813 26.0694   2
   1  -1 -14 199.017 27.1631   2
   1   1 -13 635.583 41.8533   2
   1   1 -13 647.502 44.0744   1
   1  -1 -13 638.537 45.2586   1
   1   1 -13 587.137 37.9024   9
  -1  -1  13 701.312 45.7543   7
  -1   1  13 654.583 44.8763   7
   1  -1 -13 614.290 40.7913   6
   1   1 -13 612.794 39.8198   6
  -1  -1  13 525.777 36.8069   5
  -1   1  13 548.094 40.7882   4
  -1  -1  13 641.698 43.3863   4
   1   1 -12 1909.75 81.7101   1
   1  -1 -12 1790.33 83.6742   1
  -1   1  12 1821.50 80.6924   4
  -1  -1  12 1804.38 80.5846   4
  -1  -1  12 1758.62 81.2225   7
  -1   1  12 1910.87 84.1234   7
  -1   1  12 1932.77 70.1918   3
   1  -1 -12 1896.17 79.6463   6
   1   1 -12 1862.72 78.5757   6
  -1  -1  12 1796.44 76.2727   5
  -1   1  12 1768.88 81.5364   2
   1   1 -12 1762.32 77.8294   2
   1  -1 -11 210.735 24.0415   1
  -1  -1  11 197.691 20.7673   2
  -1   1  11 216.076 23.4651   2
  -1  -1  11 168.339 19.2272   9
   1  -1 -11 169.436 16.8395   9
  -1  -1  11 192.266 22.2299   4
   1   1 -11 171.796 19.8019   6
  -1   1  11 161.277 21.8809   7
   1  -1 -11 180.662 21.0301   6
  -1  -1  11 183.137 22.1797   7
  -1   1  11 184.775 21.8646   4
  -1  -1  11 161.174 19.1162   5
  -1   1  11 194.410 16.4213   3
  -1  -1  10 808.084 41.5640   2
  -1   1  10 739.373 43.2491   2
  -1  -1  10 864.848 44.7419   1
  -1  -1  10 785.968 40.9404   9
   1  -1 -10 796.111 37.4794   9
  -1  -1  10 782.575 43.2512   7
  -1   1  10 804.455 44.8592   7
  -1   1  10 848.022 37.2145   3
   1  -1 -10 759.526 42.1034   6
  -1  -1  10 781.432 40.9883   5
  -1   1  10 841.794 44.0384   4
  -1  -1  10 753.559 42.4003   4
  -1  -1   9 1486.71 61.6590   2
  -1   1   9 1540.27 65.5138   2
  -1  -1   9 1566.63 64.2694   1
  -1   1   9 1482.19 66.1913   1
   1  -1  -9 1578.82 58.1942   9
  -1  -1   9 1404.23 60.6069   9
  -1  -1   9 1516.27 64.0475   7
  -1   1   9 1454.98 64.8132   7
  -1   1   9 1550.93 56.9649   3
   1   1  -9 1461.84 50.2006   3
   1  -1  -9 1440.78 62.8544   6
  -1  -1   9 1515.25 62.5870   6
  -1  -1   9 1438.82 60.9786   5
  -1   1   9 1562.78 57.1016   5
  -1   1   9 1559.79 63.9772   4
  -1  -1   9 1502.15 63.1618   4
  -1  -1   8 2374.70 83.1427   2
  -1   1   8 2205.09 85.2138   2
  -1   1   8 2260.03 86.6937   1
  -1  -1   8 2227.55 83.8830   1
   1  -1  -8 2222.27 78.6942   9
  -1  -1   8 2296.94 82.9797   9
  -1   1   8 2151.88 85.1861   7
  -1  -1   8 2411.95 85.3701   7
  -1   1   8 2378.99 78.6401   3
   1   1  -8 2298.84 71.7069   3
   1  -1  -8 2269.81 84.4108   6
  -1  -1   8 2239.85 83.3894   6
  -1  -1   8 2208.17 82.3009   5
  -1   1   8 2230.04 77.2704   5
  -1  -1   8 2300.47 84.0221   4
  -1   1   8 2336.90 84.4385   4
  -1   1   7 13.4991 6.98876   2
  -1  -1   7 25.8035 8.19331   2
  -1  -1   7 14.8030 8.45740   1
  -1  -1   7 19.0219 7.23589   9
   1  -1  -7 20.6917 6.41747   9
  -1   1   7 24.9764 9.14071   7
  -1  -1   7 24.1433 6.49500   8
  -1   1   7 11.8649 5.74466   3
  -1  -1   7 10.4241 7.07265   4
   1   1  -7 16.6518 4.06420   3
  -1  -1   7 10.5995 7.55888   7
   1  -1  -7 8.18210 7.30305   6
  -1  -1   7-1.30942 7.73201   6
  -1   1   7 30.2133 8.33652   4
  -1   1   7 13.2667 5.93601   5
  -1  -1   7 16.4081 7.02905   5
  -1   1   6 1.28414 6.48338   2
  -1  -1   6-0.96955 5.65234   2
  -1  -1   6 2.26167 6.12665   1
   1  -1  -6 2.41835 5.15784   9
  -1  -1   6-1.11132 5.77838   9
  -1   1   6-1.23880 7.05598   7
  -1  -1   6-0.80898 4.97704   8
  -1   1   6-3.22755 5.44717   3
  -1  -1   6-2.17438 6.19242   4
  -1  -1   6 6.57095 6.45676   7
   1  -1  -6 1.18084 6.39754   6
  -1  -1   6 1.13269 6.05540   6
  -1   1   6 1.09708 5.94378   4
  -1   1   6 4.79861 4.81993   5
  -1  -1   6 3.29911 7.36073   5
  -1  -1   5 1114.17 42.6070   2
  -1  -1   5 1194.45 45.0151   1
   1  -1  -5 1156.63 41.9962   9
  -1  -1   5 1162.44 44.8767   9
  -1  -1   5 1255.36 43.0123   8
  -1   1   5 1244.28 46.3935   7
  -1  -1   5 1193.84 44.3602   7
  -1   1   5 1140.62 42.1027   3
   1   1  -5 1115.93 36.1730   3
  -1  -1   5 1181.52 45.3000   6
   1  -1  -5 1178.96 45.7916   6
  -1  -1   5 1137.48 44.6105   5
  -1   1   5 1232.23 44.9574   4
  -1  -1   5 1202.25 44.5713   4
  -1  -1   4 159.899 10.7270   2
  -1  -1   4 146.473 11.1711   1
  -1   1   4 141.331 12.6103   1
   1  -1  -4 157.250 10.2688   9
  -1  -1   4 152.674 10.8610   8
  -1  -1   4 149.039 10.9633   7
  -1   1   4 149.344 10.4875   3
  -1  -1   4 143.316 11.8593   6
   1  -1  -4 150.922 12.3121   6
   1  -1  -4 136.490 8.78645   5
  -1  -1   4 126.302 11.4814   5
  -1  -1   4 165.636 11.3099   4
  -1   1   4 143.865 11.4373   4
  -1   1   3 1935.68 62.4077   2
  -1  -1   3 1898.24 58.6011   2
  -1   1   3 1944.81 62.5947   1
  -1  -1   3 1823.55 60.3619   1
   1  -1  -3 2002.46 59.3398   9
  -1  -1   3 1822.67 59.3435   7
  -1   1   3 1855.61 59.8812   3
   1  -1  -3 1951.82 62.0717   6
   1  -1  -3 1932.79 57.0600   5
   1  -1  -3 1668.22 56.7478   5
  -1   1   3 1792.74 60.1037   4
  -1  -1   3 1815.59 59.8510   4
   1   1  -2 0.23925 2.70510   2
  -1  -1   2 2.24410 2.79326   2
  -1   1   2 10.1956 4.99134   2
  -1   1   2 8.59437 4.93001   1
  -1  -1   2 6.04272 4.72771   9
   1  -1  -2 3.16704 3.48853   9
   1  -1  -2 11.0418 4.36932   6
  -1  -1   2 4.95093 3.24221   7
  -1  -1   2 5.94498 4.13338   6
   1   1  -2 6.23952 3.02726   7
  -1   1   2 5.49307 2.55014   5
   1  -1  -2 6.42762 2.51349   5
  -1  -1   2 3.92875 4.44625   5
   1   1  -2 9.65621 3.84089   4
  -1   1   1 44500.9 1245.63   2
  -1   1   1 44186.3 1245.10   1
   1   1  -1 40581.5 1244.50   1
   1  -1  -1 44057.6 1244.95   9
  -1  -1   1 42940.3 1245.58   9
  -1   1   1 44472.0 1245.27   7
  -1   1   1 41768.8 1245.49   3
   1  -1  -1 44529.5 1245.65   6
  -1  -1   1 43294.2 1245.92   6
   1  -1  -1 44424.0 1243.48   5
   1   1  -1 42789.2 1245.52   5
   1  -1  -1 43299.9 1244.11   4
   1   1  -1 44335.4 1243.79   4
  -1   1   0 10633.3 281.387   2
   1   1   0 9838.83 281.021   2
   1   1   0 8959.30 281.647   1
  -1  -1   0 10164.3 281.842   1
  -1  -1   0 9907.41 280.629   9
   1  -1   0 9988.53 282.178   9
  -1   1   0 10115.9 282.158   7
   1   1   0 10324.3 281.899   3
  -1   1   0 10260.8 282.189   3
  -1  -1   0 8780.28 281.624   3
   1   1   0 8500.54 281.574   6
  -1   1   0 9225.62 280.825   6
  -1  -1   0 10413.7 281.888   6
  -1   1   0 8385.52 281.453   5
  -1  -1   0 9674.13 281.180   5
   1  -1   0 9657.18 281.483   5
  -1   1   0 9889.05 281.520   4
   1   1   0 10581.9 281.379   4
   1  -1   0 9851.89 281.556   4
  -1   1  -1 593.661 20.7014   2
  -1  -1  -1 562.258 22.1450   2
  -1  -1  -1 591.431 22.3590   1
   1  -1   1 589.412 22.1403   9
  -1   1  -1 587.285 22.6417   7
   1   1   1 628.308 22.1621   7
   1   1   1 615.930 22.6288   3
  -1   1  -1 604.324 21.3517   3
  -1  -1  -1 573.476 20.9731   6
  -1   1  -1 587.289 19.5977   6
  -1  -1  -1 620.701 20.0813   5
   1  -1   1 607.022 22.5555   5
   1   1   1 640.142 22.5017   4
  -1   1  -1 621.361 22.5787   4
  -1   1  -2 52663.7 1502.71   1
  -1  -1  -2 54910.8 1506.85   1
   1  -1   2 53780.5 1506.94   4
   1   1   2 56007.2 1506.91   4
  -1   1  -2 53477.6 1506.81   7
   1   1   2 54577.3 1506.97   7
  -1   1  -2 53786.8 1503.70   3
  -1   1  -2 50178.7 1502.10   6
  -1  -1  -2 53420.8 1503.96   6
   1  -1   2 54290.0 1502.24   6
   1   1   2 53114.6 1502.33   5
   1  -1   2 50899.7 1506.03   5
  -1  -1  -2 52756.7 1502.21   5
  -1   1  -2 53608.9 1503.97   2
  -1  -1  -2 54454.9 1506.92   2
  -1   1  -3 7626.93 217.784   2
  -1  -1  -3 7584.96 220.738   1
  -1   1  -3 7234.95 216.692   1
  -1  -1  -3 7308.21 212.682   9
   1   1   3 7489.96 212.739   9
   1  -1   3 6894.71 218.496   9
   1   1   3 7791.12 221.226   7
  -1   1  -3 7727.79 216.200   3
   1   1   3 6345.96 217.774   3
   1  -1   3 7579.32 215.537   6
  -1  -1  -3 7486.10 217.243   6
   1   1   3 7009.96 215.285   5
   1   1   3 7729.46 221.112   4
   1  -1   3 7470.34 220.862   4
  -1   1  -4 695.711 28.6365   1
  -1  -1  -4 730.344 31.7011   1
   1   1   4 721.747 24.7254   9
   1  -1   4 727.984 29.4478   9
   1   1   4 716.751 31.8461   7
  -1   1  -4 709.701 27.0326   3
   1   1   4 745.813 29.9453   3
  -1  -1  -4 659.494 28.1198   6
   1  -1   4 762.801 27.4904   6
   1  -1   4 683.607 30.4550   5
   1   1   4 694.463 26.6136   5
  -1   1  -4 691.291 29.0048   2
  -1  -1  -5 4940.54 150.886   1
  -1   1  -5 4625.57 146.386   1
   1  -1   5 4656.73 146.383   9
   1   1   5 4692.73 140.850   9
  -1  -1  -5 4782.48 137.948   8
   1   1   5 4642.95 150.463   7
   1   1   5 4838.23 147.003   3
  -1   1  -5 4703.48 142.840   3
  -1  -1  -5 4806.07 145.756   6
   1  -1   5 5020.52 144.545   6
   1   1   5 4394.13 142.763   5
   1  -1   5 4513.41 147.722   5
  -1   1  -5 4647.33 146.843   2
  -1   1  -6 1886.05 68.6559   2
  -1  -1  -6 1955.99 72.0503   1
  -1   1  -6 1844.82 67.8625   1
  -1  -1  -6 1811.84 58.3270   8
   1   1   6 1954.32 62.7020   9
   1  -1   6 1954.54 68.0324   9
   1  -1   6 2039.94 61.3282   8
   1  -1   6 1916.85 71.6585   7
   1   1   6 1934.69 67.8341   3
  -1   1  -6 2017.55 64.1585   3
  -1  -1  -6 1923.21 67.1835   6
   1  -1   6 2014.01 66.1286   6
   1  -1   6 1866.76 69.0777   5
   1   1   6 1909.08 64.8804   5
   1  -1   6 1666.87 69.8977   4
   1   1   7 102.386 11.7898   3
  -1   1  -7 141.367 13.7489   2
  -1  -1  -7 109.433 13.9674   1
  -1   1  -7 108.864 12.8780   1
   1  -1   7 95.5301 11.6543   9
   1   1   7 95.9206 9.18772   9
   1  -1   7 108.051 8.19249   8
  -1   1  -7 115.767 9.95521   3
   1  -1   7 98.0398 13.8777   7
  -1  -1  -7 102.287 11.3614   6
   1  -1   7 107.999 11.4421   6
   1  -1   7 101.540 12.8918   5
   1   1   7 106.902 10.8554   5
   1  -1   7 97.9220 13.6374   4
   1   1   7 92.9469 13.3983   4
  -1  -1  -8 4532.77 152.743   2
  -1   1  -8 4762.89 149.726   2
  -1   1  -8 4361.41 148.302   1
  -1  -1  -8 4325.83 151.844   1
   1  -1   8 4416.85 145.833   9
   1   1   8 4541.27 140.365   9
   1  -1   8 4454.18 153.026   7
   1   1   8 4475.17 145.490   3
  -1   1  -8 4692.67 140.869   3
  -1  -1  -8 4599.56 146.276   6
   1   1   8 4457.89 142.870   5
   1  -1   8 4257.94 147.777   5
   1   1   8 4641.52 153.429   4
   1  -1   8 4512.38 152.880   4
  -1  -1  -9 2748.08 103.228   2
  -1   1  -9 2669.58 98.6190   2
  -1  -1  -9 2757.47 103.354   1
  -1   1  -9 2760.45 99.5322   1
   1  -1   9 2673.30 95.8236   9
   1  -1   9 2747.96 103.462   7
   1   1   9 2704.47 103.808   7
  -1   1  -9 2731.18 89.9128   3
   1   1   9 2867.07 95.6016   3
  -1   1  -9 2783.06 94.8658   6
  -1  -1  -9 2821.04 96.5246   6
   1  -1   9 2556.93 97.3790   5
   1   1   9 2483.56 91.9529   5
   1   1   9 2701.57 103.062   4
   1  -1   9 2638.69 102.445   4
  -1   1 -10 6475.55 213.116   2
  -1  -1 -10 6366.16 217.400   2
  -1  -1 -10 6463.46 217.970   1
  -1   1 -10 6986.30 215.484   1
   1  -1  10 6591.01 208.916   9
   1  -1  10 6617.29 219.206   7
   1   1  10 6474.31 219.886   7
  -1  -1 -10 6899.83 208.098   3
  -1  -1 -10 6701.98 209.825   6
  -1   1 -10 6652.12 208.134   6
   1  -1  10 6382.28 211.513   5
   1   1  10 6219.77 204.988   5
   1  -1  10 6429.96 217.595   4
   1   1  10 6792.73 219.299   4
  -1  -1 -11 2669.11 108.275   2
  -1   1 -11 2820.85 105.673   2
  -1   1 -11 2784.74 105.559   1
  -1  -1 -11 2697.09 108.540   1
   1  -1  11 2713.37 99.8233   9
   1   1  11 2723.22 110.861   7
   1  -1  11 2775.02 109.858   7
  -1  -1 -11 2438.46 95.9940   3
  -1  -1 -11 2911.38 101.812   6
  -1   1 -11 2730.44 99.0155   6
   1  -1  11 2736.32 103.027   5
   1   1  11 2739.42 96.9926   5
   1   1  11 2793.64 109.604   4
   1  -1  11 2829.48 109.967   4
  -1  -1 -12 1012.80 55.8870   2
  -1   1 -12 902.698 50.2775   2
   1  -1  12 932.830 46.7049   9
   1   1  12 963.839 56.3404   7
   1  -1  12 906.205 53.7826   7
  -1   1 -12 863.329 50.5676   1
  -1  -1 -12 944.469 54.5292   1
  -1  -1 -12 905.959 46.7107   6
   1  -1  12 858.650 47.8517   5
   1   1  12 873.050 43.3329   5
   1   1  12 991.550 55.7459   4
   1  -1  12 898.078 53.3850   4
  -1  -1 -13 2085.57 92.7690   2
  -1   1 -13 2047.78 88.1367   2
  -1   1 -13 2023.35 88.6273   1
  -1  -1 -13 2021.40 91.9759   1
   1  -1  13 2021.35 81.1399   9
   1  -1  13 1904.40 91.5679   7
   1   1  13 2251.48 97.0251   7
   1  -1  13 1931.28 84.0534   5
   1   1  13 1937.09 77.9892   5
   1  -1  13 1970.74 91.5174   4
   1   1  13 2030.68 92.9538   4
   1   1  14 226.789 30.0198   4
   1  -1  14 291.102 28.7862   5
   1   1  14 287.818 32.8369   7
   1  -1  14 210.245 29.6331   7
   1  -1  14 235.917 30.6254   4
  -1  -1 -14 269.222 32.1364   1
  -1   1 -14 281.524 31.0153   1
  -1  -1 -14 260.667 31.1390   2
  -1   1 -14 242.531 28.4187   2
   1   1  15 214.654 31.0815   4
   1  -1  15 209.621 25.3041   5
   1  -1  15 242.920 31.2537   4
  -1  -1 -15 162.898 27.6372   1
  -1   1 -15 175.912 26.8791   1
  -1  -1 -15 254.783 32.4135   2
   1   1  15 220.311 32.6064   7
   1  -1  16 349.892 39.2565   4
   1   1  16 340.223 39.3345   4
   1   1  16 286.664 38.8644   7
  -1  -1 -16 347.938 38.7939   1
  -1  -1 -16 406.661 41.7044   2
   1   1  17 282.521 39.4485   7
   1   1  17 226.484 35.0933   4
   1  -1  17 191.579 33.6844   4
  -1  -1 -17 327.618 38.7336   1
  -1   1 -17 232.321 34.7488   7
  -1   2  18 539.024 52.7522   7
  -1   2  18 523.490 48.1289   4
   1  -2 -18 523.514 50.5907   2
  -1   2  17 48.9841 21.0332   4
  -1   2  17 63.7871 23.1196   7
   1  -2 -17 82.3002 27.2554   1
   1  -2 -17 85.9525 24.7367   2
   1   2 -16 17.7946 19.5343   7
  -1   2  16-3.54599 17.6304   4
  -1   2  16 7.98080 17.8835   7
   1  -2 -16 8.16164 18.2887   1
   1  -2 -16 3.86996 17.6742   2
  -1   2  15 1727.64 86.2003   7
   1   2 -15 1594.81 80.5306   7
  -1   2  15 1548.90 79.7004   4
   1  -2 -15 1444.84 81.0173   2
   1  -2 -15 1556.95 83.5843   1
  -1  -2  14 2077.46 94.1344   4
  -1   2  14 2221.42 96.4825   4
  -1   2  14 2177.71 98.6748   7
   1  -2 -14 2076.25 92.2134   6
  -1  -2  14 2126.40 91.4199   5
   1  -2 -14 2097.47 99.5690   1
   1   2 -14 2038.93 91.7602   1
  -1   2  13 3508.51 131.392   2
   1   2 -13 2988.64 121.553   1
   1  -2 -13 3154.09 129.800   1
  -1  -2  13 3164.30 121.488   9
  -1  -2  13 3261.19 126.220   7
  -1   2  13 3200.89 128.963   7
  -1   2  13 3228.05 113.787   3
   1   2 -13 3301.48 121.947   6
   1  -2 -13 3271.01 124.094   6
  -1  -2  13 3066.64 121.430   5
  -1   2  13 3242.93 126.080   4
  -1  -2  13 3202.66 125.207   4
   1   2 -12 566.210 36.0936   2
  -1   2  12 554.795 41.0358   2
   1  -2 -12 646.830 44.2989   1
   1   2 -12 583.974 38.7775   1
  -1  -2  12 569.248 37.8350   9
  -1   2  12 526.073 40.4893   7
  -1  -2  12 562.406 39.3102   7
  -1   2  12 646.972 34.7485   3
   1  -2 -12 568.030 38.7312   6
  -1  -2  12 599.952 39.0498   5
  -1   2  12 710.684 43.2723   4
  -1  -2  12 603.270 40.5513   4
  -1   2  11 15.7305 10.8181   2
   1   2 -11 21.9861 10.5698   2
  -1  -2  11 12.7958 10.9394   1
   1  -2 -11 46.3126 15.5241   1
  -1  -2  11 12.7200 10.8747   9
  -1   2  11 22.1532 9.44418   3
  -1  -2  11 4.56528 10.2405   4
  -1  -2  11 9.10616 10.5979   7
   1  -2 -11 11.1236 10.7199   6
  -1   2  11 20.8135 13.5358   7
  -1  -2  11 22.7631 11.7962   6
  -1  -2  11 15.2207 10.3021   5
  -1   2  11 18.5530 11.5397   4
  -1   2  10 2418.47 96.4851   2
   1  -2 -10 2346.44 96.8193   1
  -1  -2  10 2385.82 91.3142   1
   1  -2 -10 2474.58 83.6295   9
  -1  -2  10 2375.36 91.9956   9
  -1  -2  10 2493.25 84.6957   8
  -1   2  10 2394.17 95.8762   7
  -1  -2  10 2291.57 91.9407   7
  -1   2  10 2469.38 87.8139   3
   1  -2 -10 2337.08 92.5686   6
  -1  -2  10 2392.36 91.4510   6
  -1  -2  10 2287.31 91.8217   5
  -1  -2  10 2311.93 92.3138   4
  -1   2  10 2354.16 92.9346   4
  -1   2   9 2393.06 93.4563   2
  -1  -2   9 2396.05 85.9607   2
  -1  -2   9 2250.81 88.0489   1
   1  -2  -9 2498.75 82.1973   9
  -1  -2   9 2419.14 90.1765   9
  -1   2   9 2396.74 93.0291   7
  -1  -2   9 2437.10 90.3102   7
  -1  -2   9 2401.87 83.3552   8
  -1   2   9 2425.80 85.7398   3
   1  -2  -9 2414.44 91.1079   6
  -1  -2   9 2313.64 88.6933   6
  -1  -2   9 2248.38 89.2711   5
   1  -2  -9 2430.22 79.3592   5
  -1   2   9 2331.19 90.0183   4
  -1  -2   9 2242.01 89.1005   4
  -1   2   8 1422.91 64.4897   2
  -1  -2   8 1603.64 59.4160   2
  -1  -2   8 1560.33 61.7832   1
   1  -2  -8 1587.87 56.3906   9
  -1  -2   8 1501.47 62.8269   9
  -1  -2   8 1598.41 63.0624   7
  -1  -2   8 1634.73 58.9652   8
  -1   2   8 1573.28 65.8487   7
  -1   2   8 1548.15 60.0987   3
   1  -2  -8 1746.54 66.0486   6
  -1  -2   8 1559.61 62.6866   6
   1  -2  -8 1536.07 53.6035   5
  -1  -2   8 1462.32 62.6707   5
  -1  -2   8 1445.69 62.0449   4
  -1   2   8 1498.32 62.7984   4
  -1  -2   7 2535.96 85.4846   2
  -1  -2   7 2546.26 88.1487   1
  -1  -2   7 2558.23 90.5231   9
   1  -2  -7 2582.63 83.3178   9
  -1  -2   7 2480.77 85.5062   8
  -1   2   7 2588.62 92.1207   7
  -1  -2   7 2427.84 88.1962   7
  -1   2   7 2699.74 87.9801   3
   1  -2  -7 2419.60 90.1345   6
  -1  -2   7 2453.49 88.8092   6
  -1  -2   7 2498.33 90.5730   5
   1  -2  -7 2420.32 79.8695   5
  -1   2   7 2721.62 90.8495   4
  -1  -2   7 2496.60 89.3849   4
  -1  -2   6 2759.27 90.5485   2
  -1   2   6 2714.72 97.8807   1
  -1  -2   6 2873.95 93.8742   1
  -1  -2   6 2737.07 96.0755   9
   1  -2  -6 2870.03 89.6381   9
  -1  -2   6 2853.20 92.7031   8
  -1  -2   6 2831.70 94.3104   7
  -1   2   6 2843.70 93.8262   3
   1  -2  -6 2829.24 97.1252   6
  -1  -2   6 2793.83 95.4226   6
   1  -2  -6 2800.33 86.1987   5
  -1  -2   6 2677.37 95.8868   5
  -1   2   6 3037.35 96.3686   4
  -1  -2   6 2935.25 95.8949   4
  -1  -2   5 19116.4 551.007   2
  -1   2   5 19178.1 559.542   2
  -1   2   5 18951.5 559.526   1
  -1  -2   5 19748.3 554.500   1
  -1  -2   5 17291.5 556.666   9
   1  -2  -5 19455.8 551.132   9
  -1   2   5 19381.3 555.793   3
  -1  -2   5 19810.7 557.408   6
   1  -2  -5 19724.4 558.539   6
   1  -2  -5 19775.0 547.199   5
  -1   2   5 19685.6 556.739   4
  -1   2   4 204.399 15.6080   2
  -1  -2   4 194.810 10.8847   2
  -1  -2   4 207.593 13.0983   1
  -1   2   4 235.716 16.0656   1
   1  -2  -4 215.383 11.9277   9
   1   2  -4 212.823 13.4215   7
  -1   2   4 254.498 15.3912   3
  -1  -2   4 209.630 14.5431   6
   1  -2  -4 206.101 15.2688   6
   1  -2  -4 190.604 8.96279   5
   1  -2  -4 218.936 9.04511   5
   1   2  -4 218.422 14.2012   4
  -1   2   4 213.035 14.1756   4
   1   2  -3 23798.8 692.836   2
  -1  -2   3 23969.9 692.921   2
  -1   2   3 24863.4 701.086   2
  -1  -2   3 24493.1 696.655   1
  -1   2   3 24446.1 700.764   1
  -1  -2   3 24281.6 700.894   9
   1  -2  -3 24944.4 696.099   9
   1   2  -3 24319.4 696.469   7
  -1   2   3 23863.7 700.078   7
   1  -2  -3 25552.9 701.005   6
  -1  -2   3 23915.3 700.630   5
  -1   2   3 23255.8 698.842   4
   1   2  -3 23487.3 698.099   4
  -1   2   2 58738.5 1721.51   2
  -1  -2   2 61755.3 1718.34   1
  -1   2   2 59718.2 1721.02   1
  -1  -2   2 60044.8 1721.98   9
   1  -2  -2 61668.3 1718.98   9
  -1   2   2 60718.1 1721.77   7
   1   2  -2 59728.6 1717.74   7
   1   2  -2 59976.9 1716.12   3
  -1  -2   2 58151.1 1715.88   3
   1  -2  -2 61815.6 1722.20   6
   1  -2  -2 61658.5 1715.36   5
  -1  -2   2 58725.9 1721.79   5
  -1   2   2 59256.2 1715.19   5
   1   2  -2 59581.4 1720.08   4
  -1   2   1 15227.7 434.372   2
  -1   2   1 14971.5 433.285   1
  -1  -2   1 15488.3 432.735   1
   1  -2  -1 15177.8 434.046   9
  -1  -2   1 14788.6 434.824   9
   1   2  -1 14860.3 431.854   7
  -1   2   1 15162.8 435.305   7
   1   2  -1 14800.5 432.649   3
  -1   2   1 15182.5 435.574   3
  -1  -2   1 15371.0 435.782   6
   1  -2  -1 15019.5 435.254   6
  -1   2   1 14428.6 431.387   5
   1  -2  -1 15144.6 431.845   5
  -1  -2   1 14880.9 434.835   5
   1   2  -1 14840.8 434.023   4
  -1   2   0 12998.1 371.730   2
  -1  -2   0 12880.6 371.420   2
   1  -2   0 12580.7 369.583   1
  -1   2   0 12571.4 369.711   1
  -1  -2   0 12676.9 372.203   9
   1  -2   0 13245.2 374.116   9
   1   2   0 13086.5 372.039   7
  -1   2   0 13006.4 374.131   7
   1   2   0 13292.9 373.691   3
  -1   2   0 12684.5 373.902   3
  -1  -2   0 13190.9 374.473   6
   1  -2   0 12747.8 372.853   5
   1   2   0 13317.3 373.755   4
  -1   2   0 12592.8 373.829   4
  -1   2  -1 7583.86 213.275   2
   1  -2   1 7160.15 213.088   2
  -1  -2  -1 7107.90 212.631   9
   1  -2   1 7517.21 217.710   9
   1   2   1 6848.04 212.462   9
   1   2   1 7546.42 216.474   7
  -1   2  -1 7427.83 217.247   7
   1   2   1 7495.20 217.818   3
  -1   2  -1 7442.60 215.955   3
  -1  -2  -1 7660.50 217.095   6
   1  -2   1 6788.83 214.860   6
   1  -2   1 7263.05 217.255   5
  -1  -2  -1 7488.51 213.152   5
   1   2   1 7645.87 213.387   5
  -1   2  -1 7469.95 217.701   4
   1   2   1 7727.74 217.512   4
  -1   2  -2 14876.1 431.704   2
   1   2   2 15149.1 437.178   2
  -1  -2  -2 15077.1 437.298   1
   1  -2   2 14390.3 436.764   9
  -1   2  -2 14869.9 436.859   7
   1   2   2 15321.0 436.850   7
  -1   2  -2 14797.1 433.402   3
   1   2   2 14367.4 437.047   3
  -1  -2  -2 15481.7 435.891   6
   1  -2   2 14824.7 433.573   6
  -1  -2  -2 15386.1 430.324   5
   1  -2   2 14422.5 437.140   5
   1   2   2 14953.9 430.427   5
  -1   2  -2 14919.5 437.252   4
   1   2   2 15325.9 437.299   4
  -1   2  -3 80733.3 2390.44   1
  -1  -2  -3 85960.0 2398.70   1
  -1   2  -3 84411.2 2398.29   4
   1   2   3 83524.9 2398.10   4
  -1   2  -3 83468.6 2397.65   7
   1   2   3 86730.8 2398.32   7
  -1   2  -3 82058.4 2392.17   3
  -1  -2  -3 84139.3 2395.68   6
   1  -2   3 85148.3 2393.33   6
   1  -2   3 80587.1 2397.78   5
   1   2   3 84586.0 2389.20   5
  -1  -2  -3 83041.4 2389.03   5
  -1   2  -3 85795.1 2392.05   2
   1   2   3 83913.0 2398.37   2
  -1  -2  -4 3486.01 117.876   1
  -1   2  -4 3541.42 110.730   1
   1  -2   4 3681.01 116.522   9
   1   2   4 3619.88 117.857   7
  -1   2  -4 3676.92 117.203   7
   1   2   4 3720.84 116.510   3
  -1   2  -4 3669.78 110.250   3
   1  -2   4 3520.33 111.897   6
  -1  -2  -4 3709.78 114.740   6
   1   2   4 3583.51 107.988   5
  -1   2  -4 3740.16 111.775   2
   1   2   4 3593.40 117.980   2
  -1   2  -5 7451.02 226.281   1
  -1  -2  -5 7670.03 234.363   1
   1  -2   5 7346.02 230.876   9
  -1  -2  -5 7155.64 219.877   9
  -1  -2  -5 7963.33 220.076   9
  -1   2  -5 7851.07 233.314   7
   1   2   5 7973.90 234.633   7
  -1   2  -5 7598.37 223.792   3
   1   2   5 7772.86 231.434   3
  -1  -2  -5 7772.07 229.709   6
   1  -2   5 7819.74 227.053   6
   1  -2   5 7454.62 232.327   5
   1   2   5 7442.99 222.385   5
  -1   2  -5 7418.70 226.718   2
   1   2   5 7461.22 233.936   2
  -1   2  -6 1163.17 45.2263   2
  -1  -2  -6 1264.74 52.1019   1
  -1   2  -6 1167.74 45.1553   1
   1  -2   6 1157.02 48.3264   9
  -1  -2  -6 1174.30 38.7469   9
   1   2   6 1193.31 51.0890   7
  -1   2  -6 1149.04 49.6889   7
  -1   2  -6 1185.29 41.3815   3
   1   2   6 1208.04 48.2365   3
  -1  -2  -6 1203.00 47.2549   6
   1  -2   6 1226.10 45.1466   6
   1   2   6 1099.71 40.6723   5
   1  -2   6 1214.75 50.2514   5
   1  -2   6 1100.77 49.4421   4
  -1   2  -7 1311.78 52.7866   2
  -1  -2  -7 1402.75 59.4556   1
  -1   2  -7 1397.11 53.3769   1
  -1  -2  -7 1391.96 45.9583   9
   1  -2   7 1316.35 55.1152   9
   1   2   7 1440.84 55.7758   3
  -1   2  -7 1347.90 47.6592   3
  -1  -2  -7 1420.02 54.7095   6
   1  -2   7 1416.37 52.4498   6
   1   2   7 1318.39 47.9115   5
   1  -2   7 1223.35 55.6592   5
   1  -2   7 1349.95 58.2685   4
   1   2   7 1443.62 59.2391   4
  -1   2  -8 636.026 32.5696   2
  -1  -2  -8 574.745 36.6315   1
  -1   2  -8 639.357 32.8695   1
  -1  -2  -8 638.647 25.8527   9
   1  -2   8 660.913 34.7019   9
   1  -2   8 652.531 27.5510   8
   1   2   8 651.609 33.5895   3
  -1   2  -8 614.721 26.7029   3
  -1  -2  -8 640.892 33.4504   6
   1  -2   8 577.569 30.7421   6
   1  -2   8 672.552 36.3817   5
   1   2   8 613.161 27.7115   5
   1   2   8 686.983 38.1332   4
   1  -2   8 726.745 38.9220   4
  -1  -2  -9 3371.93 121.631   2
  -1   2  -9 3354.43 113.442   2
  -1  -2  -9 3354.84 121.581   1
  -1   2  -9 3196.97 113.243   1
   1  -2   9 3282.99 114.774   9
   1  -2   9 3338.29 103.905   8
  -1   2  -9 2754.43 101.868   3
   1   2   9 3265.80 113.583   3
  -1  -2  -9 3341.75 113.664   6
   1  -2   9 3448.75 111.771   6
   1  -2   9 3370.99 117.851   5
   1   2   9 3381.20 106.129   5
   1   2   9 3438.65 120.846   4
   1  -2   9 3301.19 120.060   4
  -1   2 -10 1888.63 74.1257   2
  -1  -2 -10 1778.82 80.0783   2
  -1   2 -10 1820.19 73.9526   1
  -1  -2 -10 1871.57 81.2311   1
   1  -2  10 1764.01 73.8782   9
   1  -2  10 1879.06 63.1846   8
   1   2  10 1721.03 79.5684   7
   1   2  10 1877.35 73.3590   3
  -1  -2 -10 1820.15 73.0716   6
   1  -2  10 1894.96 71.4052   6
   1   2  10 1814.89 65.9073   5
   1  -2  10 1779.65 76.2342   5
   1  -2  10 1780.30 79.1970   4
   1   2  10 1779.59 79.3671   4
   1   2  11 228.402 21.4788   3
  -1   2 -11 198.760 21.8962   2
  -1  -2 -11 206.059 25.7718   2
  -1   2 -11 212.492 22.1348   1
  -1  -2 -11 251.393 26.6882   1
   1  -2  11 255.545 23.7757   9
   1  -2  11 261.906 26.7148   4
   1   2  11 246.464 26.9249   7
  -1   2 -11 267.966 22.0465   6
  -1  -2 -11 245.883 22.5055   6
   1   2  11 238.195 18.0136   5
   1   2  11 252.866 27.1891   4
   1  -2  11 248.157 24.4671   5
  -1  -2 -12 1138.10 64.5134   2
  -1   2 -12 1174.83 57.9611   2
  -1  -2 -12 1201.80 65.6453   1
  -1   2 -12 1163.44 58.6169   1
   1  -2  12 1206.83 57.8503   9
   1   2  12 1261.66 66.9610   7
  -1  -2 -12 1258.38 58.5224   6
   1   2  12 1193.06 49.9744   5
   1  -2  12 1291.82 62.0013   5
   1   2  12 1276.17 65.9499   4
   1  -2  12 1207.75 64.3573   4
  -1  -2 -13 342.708 34.1700   1
  -1   2 -13 404.245 32.8426   1
   1  -2  13 310.286 28.3899   9
  -1   2 -13 382.580 36.3223   7
   1  -2  13 357.489 34.3582   4
   1   2  13 389.605 37.1308   7
  -1  -2 -13 316.255 34.3218   2
   1  -2  13 368.017 32.8000   5
   1   2  13 347.957 34.6528   4
  -1  -2 -14 156.736 27.2323   1
   1  -2  14 79.1042 17.4318   9
  -1   2 -14 79.5987 23.6978   7
   1  -2  14 75.9708 22.2413   4
   1   2  14 116.029 24.7481   7
   1   2  14 59.3076 20.2668   4
   1  -2  14 66.2879 19.5861   5
  -1  -2 -14 137.096 24.6542   2
  -1  -2 -15 1055.81 67.1825   1
   1  -2  15 1109.00 67.4237   4
   1   2  15 1133.11 68.5161   4
  -1   2 -15 1119.01 67.8030   7
   1   2  15 1118.01 69.9205   7
   1  -2  15 1051.91 60.4517   5
  -1  -2 -15 1099.39 67.2547   2
   1   2  16-8.01144 19.2828   4
  -1   2 -16 19.9467 19.5214   7
   1  -2  16-11.8645 19.0379   4
   1   2  16-4.32152 18.9905   7
  -1  -2 -16 20.0129 19.5862   2
  -1  -2 -16-4.07993 18.6322   1
  -1   2 -17-8.46911 19.6963   7
   1   2  17-8.48160 20.7549   4
  -1  -2 -17-4.22012 19.2756   2
  -1  -2 -17-12.9448 19.7085   1
   1   2  17-27.5446 21.3527   7
  -1   3  18 28.2441 22.9959   4
  -1   3  17 315.197 37.8877   4
   1  -3 -17 338.211 40.7469   2
   1  -3 -17 357.605 42.8275   1
  -1   3  17 241.886 36.9079   7
  -1   3  16 203.107 30.0185   4
  -1   3  16 144.742 29.0913   7
   1  -3 -16 213.449 33.2791   2
   1  -3 -16 179.336 30.9314   1
  -1   3  15 806.894 57.0817   7
   1   3 -15 718.678 51.0774   7
  -1   3  15 790.883 53.7605   4
   1   3 -15 689.258 50.3551   4
   1  -3 -15 732.833 54.7734   2
   1  -3 -15 807.814 57.8899   1
  -1  -3  14-5.66148 14.0743   9
   1   3 -14-3.00566 15.1756   7
  -1   3  14-14.3206 17.5198   7
   1  -3 -14 14.5999 13.5804   6
   1   3 -14 15.3373 17.6790   4
  -1   3  14 28.3719 16.8536   4
  -1  -3  14 11.7990 14.6660   5
   1  -3 -14 7.44133 16.0204   1
   1   3 -13 286.770 27.9709   1
  -1   3  13 314.008 33.5609   2
   1  -3 -13 220.124 29.8080   1
  -1  -3  13 276.413 28.4879   9
   1   3 -13 325.053 31.2194   7
  -1   3  13 292.843 25.9832   3
   1  -3 -13 246.449 28.3145   6
  -1   3  13 267.144 31.4697   7
  -1  -3  13 310.622 29.3970   6
  -1  -3  13 334.119 31.3422   5
  -1   3  13 293.587 30.3500   4
   1   3 -13 271.867 28.4519   4
  -1   3  12 1990.99 90.9804   2
   1  -3 -12 1949.16 91.1910   1
  -1  -3  12 1961.77 85.7685   9
   1   3 -12 1955.51 85.7421   7
  -1   3  12 2068.29 91.4642   7
  -1   3  12 2135.70 82.4035   3
   1  -3 -12 2174.94 88.3681   6
  -1  -3  12 2025.82 84.5347   6
  -1  -3  12 1809.00 84.9504   5
   1   3 -12 1980.62 86.6664   4
  -1   3  12 2023.45 88.3624   4
  -1   3  11 371.878 32.9595   2
   1   3 -11 336.272 24.5384   2
  -1  -3  11 365.898 28.0462   1
   1  -3 -11 305.603 30.8645   1
  -1  -3  11 394.139 30.6207   9
  -1  -3  11 399.214 25.3887   8
  -1   3  11 351.555 32.2179   7
   1   3 -11 419.808 31.3862   7
  -1   3  11 376.136 28.0674   3
   1  -3 -11 356.406 30.1984   6
  -1  -3  11 402.657 29.9479   6
  -1  -3  11 354.832 30.1657   5
  -1   3  11 363.048 30.6527   4
   1   3 -11 394.566 30.8603   4
   1   3 -10 154.435 16.1283   2
  -1   3  10 210.076 23.1709   2
   1  -3 -10 167.204 21.1383   1
  -1  -3  10 111.428 15.6367   1
  -1  -3  10 175.328 20.8640   9
   1   3 -10 143.071 18.6846   7
  -1  -3  10 157.217 15.8487   8
  -1   3  10 188.602 22.1521   7
  -1   3  10 181.931 18.7066   3
   1  -3 -10 171.467 19.6801   6
  -1  -3  10 158.867 19.2458   6
  -1   3  10 120.140 17.9444   4
   1   3 -10 164.306 20.1659   4
  -1  -3  10 141.603 19.4626   5
   1   3  -9 551.911 28.3954   2
  -1  -3   9 556.129 31.0482   1
   1  -3  -9 448.650 34.1019   1
  -1  -3   9 481.022 32.7419   9
   1  -3  -9 595.527 26.5389   9
  -1  -3   9 504.786 28.8247   8
  -1   3   9 501.003 34.4532   7
   1   3  -9 516.255 31.7491   7
  -1   3   9 539.555 31.8524   3
  -1  -3   9 552.569 32.9743   6
   1  -3  -9 505.637 33.5487   6
  -1  -3   9 555.384 34.3198   5
  -1   3   9 526.306 33.7682   4
   1   3  -9 543.240 33.9669   4
   1  -3  -8 23.0244 10.5915   1
  -1  -3   8 21.5237 8.39016   1
  -1  -3   8 31.4606 10.8121   9
   1  -3  -8 28.1085 6.34764   9
  -1   3   8 17.8460 10.0363   7
  -1  -3   8 36.8458 8.83643   8
   1   3  -8 15.5368 8.98222   7
  -1   3   8 15.4045 8.59196   3
   1  -3  -8 34.2008 11.2090   6
  -1  -3   8 19.5689 8.74678   6
   1  -3  -8 33.5469 5.18217   5
  -1   3   8 13.9060 8.80466   4
  -1  -3   8 35.7686 10.3569   5
   1   3  -8 10.1995 8.48116   4
  -1   3   7 3892.84 139.106   2
  -1  -3   7 4096.60 131.964   1
  -1  -3   7 3984.47 137.701   9
   1  -3  -7 4152.64 127.251   9
   1   3  -7 4036.44 134.259   7
  -1   3   7 3937.02 134.808   3
  -1  -3   7 4355.43 137.169   6
   1  -3  -7 4207.78 138.919   6
   1  -3  -7 4124.80 121.294   5
  -1  -3   7 3973.13 138.148   5
  -1   3   7 4220.56 137.413   4
   1   3  -7 3980.89 136.081   4
  -1   3   6 45.0473 9.86879   2
  -1  -3   6 60.6727 7.38008   2
  -1  -3   6 54.4179 8.34292   1
   1  -3  -6 69.9726 7.80126   9
  -1  -3   6 65.0972 10.8039   9
   1   3  -6 49.8243 9.25381   7
  -1   3   6 82.5219 11.4882   3
  -1  -3   6 70.2380 11.0204   6
   1  -3  -6 72.6235 11.7762   6
   1  -3  -6 68.5072 4.43035   5
   1  -3  -6 62.7175 4.56058   5
   1   3  -6 95.4862 12.3598   4
  -1   3   6 65.5837 10.8755   4
  -1   3   5 1608.92 60.6441   1
  -1  -3   5 1527.10 53.4657   1
   1  -3  -5 1551.55 51.8183   9
   1   3  -5 1456.78 55.1404   7
  -1   3   5 1449.97 57.4448   3
  -1  -3   5 1535.90 58.1366   6
   1  -3  -5 1542.76 59.6887   6
   1   3  -5 1510.68 57.4472   4
  -1   3   5 1613.12 58.4919   4
  -1  -3   5 1488.83 49.3884   2
  -1   3   5 1514.45 59.9570   2
  -1  -3   4 9178.89 265.718   2
  -1   3   4 9140.21 278.154   2
   1   3  -4 9327.73 265.610   2
  -1  -3   4 9153.70 270.888   1
  -1   3   4 9333.12 278.106   1
  -1  -3   4 9135.57 278.378   9
   1  -3  -4 9526.51 270.460   9
   1   3  -4 9238.97 272.919   7
  -1   3   4 9326.35 277.937   7
  -1  -3   4 9145.54 265.453   3
   1   3  -4 8879.97 265.469   3
  -1   3   4 8902.70 276.301   3
   1  -3  -4 9559.84 278.200   6
  -1  -3   4 9379.09 276.986   6
  -1  -3   4 9090.13 278.087   5
  -1   3   4 9321.96 276.178   4
   1   3  -4 9100.80 275.570   4
  -1   3   3 69168.0 1946.88   2
  -1   3   3 67584.0 1945.96   1
  -1  -3   3 69372.6 1940.15   1
  -1  -3   3 65456.4 1947.03   9
   1  -3  -3 70121.7 1941.13   9
   1   3  -3 67751.3 1941.76   7
  -1   3   3 70056.1 1946.96   7
   1   3  -3 66430.9 1937.87   3
   1  -3  -3 70557.5 1947.33   6
  -1  -3   3 65516.5 1946.73   5
   1   3  -3 68316.2 1944.87   4
  -1   3   3 63303.5 1944.57   4
  -1   3   2 3328.55 103.690   2
  -1   3   2 3270.80 102.624   1
  -1  -3   2 3415.56 99.1833   1
   1  -3  -2 3460.27 101.203   9
  -1  -3   2 3254.22 104.455   9
   1   3  -2 3279.22 100.266   7
  -1   3   2 3213.60 104.111   7
  -1   3   2 3261.19 104.596   3
   1   3  -2 3232.19 99.3626   3
   1  -3  -2 3407.21 104.932   6
  -1   3   2 3058.79 96.5301   5
  -1  -3   2 3231.06 104.152   5
   1  -3  -2 3163.19 97.0149   5
   1   3  -2 3275.41 103.193   4
  -1   3   1 537.886 23.0375   2
  -1  -3   1 531.622 18.8146   2
  -1  -3   1 513.661 18.6020   2
  -1  -3   1 595.903 21.6352   1
   1  -3  -1 551.279 23.2490   9
  -1  -3   1 560.120 24.3682   9
   1   3  -1 536.835 21.9632   7
  -1   3   1 518.213 24.2263   7
   1   3  -1 571.435 22.9341   3
  -1   3   1 552.035 25.1115   3
   1  -3  -1 536.603 24.3578   6
  -1  -3   1 563.697 25.0365   6
   1  -3  -1 514.609 21.1505   5
  -1  -3   1 519.452 23.6150   5
   1   3  -1 515.181 23.7056   4
  -1  -3   0 9954.10 286.015   2
  -1   3   0 9897.62 286.286   2
  -1  -3   0 9791.32 287.531   1
   1  -3   0 9907.46 284.142   1
  -1  -3   0 9497.36 287.729   9
   1  -3   0 9927.23 289.893   9
   1   3   0 9866.89 287.847   7
  -1   3   0 9823.91 290.007   7
  -1   3   0 9776.96 289.763   3
   1   3   0 9674.47 289.495   3
  -1  -3   0 10246.6 291.049   6
  -1  -3   0 9548.92 287.393   5
   1  -3   0 9477.69 288.094   5
  -1   3   0 9688.75 290.092   4
   1   3   0 10076.8 290.145   4
  -1   3  -1 53.1638 5.32066   2
  -1  -3  -1 45.3549 7.60850   1
   1   3   1 45.5588 7.24432   2
  -1  -3  -1 72.1186 6.53310   9
   1  -3   1 64.6267 8.77478   9
   1   3   1 41.9868 7.03116   7
  -1   3  -1 45.4638 7.95176   7
  -1   3  -1 55.1766 7.91517   3
   1   3   1 49.0319 8.29291   3
   1  -3   1 50.8980 7.35659   6
  -1  -3  -1 55.6785 8.58196   6
   1  -3   1 42.7360 7.79168   5
   1   3   1 53.1453 5.96843   5
   1   3   1 55.6430 8.60093   4
  -1   3  -1 51.7724 8.43127   4
   1  -3   2 47.5737 4.75474   2
  -1   3  -2 52.3498 4.84819   2
   1   3   2 55.4301 8.13033   2
   1  -3   2 63.3558 9.34407   9
  -1  -3  -2 48.4861 4.82325   9
   1   3   2 63.2504 8.65295   7
  -1   3  -2 61.1451 8.61512   7
  -1   3  -2 58.7836 7.43614   3
   1   3   2 48.8047 8.59074   3
  -1  -3  -2 50.5349 8.55523   6
   1  -3   2 55.7920 7.58832   6
   1  -3   2 55.4257 8.98860   5
   1   3   2 56.9874 4.96169   5
   1   3   2 54.1713 8.49985   4
  -1   3  -2 61.1682 9.09049   4
   1   3   3 4964.12 147.891   2
  -1   3  -3 4742.20 138.076   2
  -1   3  -3 4647.89 135.866   1
  -1   3  -3 4521.53 135.908   1
  -1  -3  -3 4594.79 135.787   9
   1  -3   3 4224.48 146.024   9
   1   3   3 4725.39 135.679   9
   1   3   3 4792.51 147.050   7
  -1   3  -3 4618.52 146.298   7
  -1   3  -3 4576.11 141.026   3
   1  -3   3 4849.54 143.560   6
  -1  -3  -3 4776.92 146.053   6
   1   3   3 4740.42 136.088   5
  -1  -3  -3 4648.52 135.974   5
   1  -3   3 4608.47 147.630   5
  -1   3  -3 4700.27 147.419   4
   1   3   3 4840.62 147.586   4
  -1   3  -4 3.30111 3.49241   1
   1   3   4 11.3060 6.81306   2
  -1  -3  -4 8.78611 6.80730   1
   1   3   4-2.42115 6.39128   4
  -1   3  -4 9.81095 6.73825   4
  -1   3  -4 12.3536 7.05569   7
   1   3   4-2.45156 6.38106   7
  -1   3  -4 8.11005 4.91969   3
   1  -3   4 9.04716 5.27164   6
  -1  -3  -4 2.07904 5.85825   6
  -1  -3  -4 0.57412 2.28413   5
   1  -3   4 8.81237 7.42869   5
  -1   3  -4 14.1727 4.61660   2
   1   3   5 16203.4 485.820   2
  -1   3  -5 15857.2 474.629   2
  -1   3  -5 16116.7 474.068   1
  -1  -3  -5 16718.6 486.273   1
   1  -3   5 16540.2 484.426   9
   1   3   5 16384.2 485.602   7
  -1   3  -5 15920.4 483.747   7
   1   3   5 16760.2 484.416   3
  -1   3  -5 16301.1 473.871   3
   1  -3   5 17099.7 479.115   6
  -1  -3  -5 16721.3 482.090   6
   1   3   5 16011.8 469.264   5
  -1  -3  -5 16566.3 469.217   5
  -1   3  -5 16249.6 485.108   4
   1   3   6 1003.77 47.4580   2
  -1   3  -6 1041.56 39.6410   2
  -1   3  -6 1000.69 39.2203   1
  -1  -3  -6 1173.91 50.0595   1
  -1  -3  -6 1091.80 32.6647   9
   1  -3   6 1050.20 46.3602   9
  -1  -3  -6 958.335 32.5663   9
  -1   3  -6 1041.67 46.5265   7
   1   3   6 996.007 47.4669   7
   1   3   6 1048.63 45.8676   3
  -1   3  -6 1075.22 37.4557   3
   1  -3   6 1055.06 42.3450   6
  -1  -3  -6 1101.09 45.3660   6
   1   3   6 1003.97 34.0855   5
   1  -3   6 906.987 45.8777   5
  -1   3  -6 1088.97 48.3535   4
  -1   3  -7-2.00501 6.10433   2
  -1   3  -7 1.01995 6.14551   1
   1   3   7-1.93502 7.97676   2
  -1  -3  -7-3.84906 8.45718   1
  -1  -3  -7-0.98193 3.09829   9
   1  -3   7-1.66041 7.85860   9
  -1   3  -7-5.11470 7.49202   7
   1   3   7 7.64982 9.05150   7
   1   3   7 4.75372 6.96327   3
  -1   3  -7 0.62498 4.35986   3
  -1  -3  -7-1.44591 7.30008   6
   1  -3   7 1.17219 6.43371   6
   1  -3   7 8.96235 9.32001   5
   1   3   7-1.88592 3.70632   5
   1   3   7-3.62761 8.12845   4
  -1   3  -8 3591.21 112.432   2
  -1   3  -8 3226.14 111.304   1
  -1  -3  -8 3351.83 122.824   1
   1  -3   8 3311.41 118.376   9
  -1   3  -8 3377.69 120.152   7
   1   3   8 3464.06 122.964   7
  -1   3  -8 3307.77 104.337   3
   1   3   8 3369.17 117.938   3
  -1  -3  -8 3445.84 116.765   6
   1  -3   8 3416.50 113.149   6
   1   3   8 3256.99 103.356   5
   1  -3   8 3342.31 120.498   5
   1   3   8 3390.25 121.944   4
  -1   3  -9 349.359 23.7844   2
  -1   3  -9 330.881 23.3761   1
  -1  -3  -9 379.543 30.8383   1
   1  -3   9 357.202 27.8875   9
   1  -3   9 370.062 21.5409   8
  -1   3  -9 453.999 31.4570   7
   1  -3   9 364.949 28.8145   4
   1   3   9 378.373 27.2908   3
   1  -3   9 358.055 24.1637   6
  -1  -3  -9 361.395 26.2604   6
   1  -3   9 412.984 30.2318   5
   1   3   9 403.434 19.0375   5
   1   3   9 437.576 31.3444   4
  -1   3 -10 774.563 39.6793   2
  -1  -3 -10 872.937 50.0930   2
  -1   3 -10 822.887 41.2173   1
  -1  -3 -10 808.162 48.6676   1
   1  -3  10 843.500 45.2171   9
   1  -3  10 816.532 35.7491   8
  -1   3 -10 815.607 47.3877   7
   1  -3  10 822.251 47.5995   4
   1   3  10 790.355 43.3463   3
   1  -3  10 897.554 41.8568   6
  -1  -3 -10 871.237 44.2188   6
   1   3  10 720.249 31.9878   5
   1  -3  10 882.969 47.7027   5
   1   3  10 863.962 48.4937   4
  -1   3 -11 368.977 26.7392   1
  -1  -3 -11 403.016 34.3172   1
   1  -3  11 280.829 27.2105   9
  -1   3 -11 316.279 29.9276   7
   1  -3  11 367.417 21.2594   8
   1   3  11 386.507 28.8072   3
   1  -3  11 290.463 23.6377   6
  -1  -3 -11 307.829 26.3519   6
  -1   3 -11 319.155 25.7910   2
  -1  -3 -11 373.144 32.9899   2
   1  -3  11 255.830 26.9707   5
   1   3  11 314.230 30.5011   4
   1  -3  12 155.548 21.7777   9
  -1   3 -12 145.767 22.8362   7
  -1  -3 -12 147.769 24.7467   1
  -1  -3 -12 149.098 20.8916   6
   1   3  12 173.424 25.3541   7
   1  -3  12 151.969 22.7474   5
   1   3  12 185.530 25.3811   4
  -1  -3 -12 179.302 25.9207   2
   1   3  12 224.192 23.5834   3
  -1  -3 -13 2652.26 115.906   2
   1  -3  13 2748.87 108.080   9
  -1   3 -13 2758.00 114.697   7
   1   3  13 2896.09 119.813   7
  -1  -3 -13 2628.34 115.815   1
   1  -3  13 2536.18 109.302   5
   1   3  13 2671.00 114.618   4
   1  -3  14 185.977 24.9640   9
  -1   3 -14 282.034 33.3502   7
  -1  -3 -14 248.167 31.7168   1
   1   3  14 177.694 28.9971   7
  -1   3 -14 242.255 31.7047   4
   1  -3  14 189.179 26.2378   5
   1   3  14 146.336 25.9536   4
  -1  -3 -14 227.554 32.1504   2
  -1  -3 -15 1268.00 74.1947   2
   1  -3  15 1202.20 63.4499   9
  -1   3 -15 1242.42 70.9717   7
   1   3  15 1188.88 73.2534   7
  -1  -3 -15 1281.06 74.8896   1
   1  -3  15 994.893 62.3751   5
   1   3  15 1049.19 67.7138   4
  -1   3 -15 1214.40 70.9857   4
  -1   3 -16 398.511 42.2804   7
  -1   3 -16 427.571 42.6407   4
   1  -3  16 395.657 38.2788   5
   1   3  16 350.707 40.5552   4
   1   3  16 359.848 42.5242   7
  -1  -3 -16 308.990 38.9081   2
  -1  -3 -16 420.180 44.1346   1
  -1   3 -17 563.861 51.1571   7
   1   3  17 621.918 55.3273   7
  -1   3 -17 526.906 48.7134   4
   1   3  17 538.612 50.8322   4
  -1  -3 -17 507.322 51.2354   1
  -1  -3 -17 468.151 48.6445   2
  -1   4  18 49.4881 24.6231   4
  -1   4  17 227.723 36.1796   7
  -1   4  17 200.945 30.7009   4
   1  -4 -17 287.948 39.2921   2
   1  -4 -17 226.338 36.0131   1
  -1   4  16 141.778 30.0425   7
  -1   4  16 175.345 28.7211   4
   1  -4 -16 138.688 29.3274   2
   1  -4 -16 147.072 29.8845   1
   1  -4 -15 4.18279 19.4529   1
  -1  -4  15 3.24409 15.8752   9
  -1   4  15 32.1921 19.6916   7
   1  -4 -15 12.9904 17.8254   6
   1   4 -15-10.1349 16.7965   4
  -1   4  15-3.50532 16.3024   4
  -1  -4  15 6.79703 16.0854   5
   1  -4 -15 8.16318 17.9366   2
   1  -4 -14 58.4887 20.4272   1
  -1  -4  14 114.810 21.7893   9
   1   4 -14 83.3499 18.8495   7
  -1   4  14 68.1352 17.2903   3
   1  -4 -14 104.658 21.1036   6
  -1   4  14 116.092 25.1899   7
  -1  -4  14 69.8695 18.0050   6
   1   4 -14 82.0518 20.9052   4
  -1   4  14 104.612 22.0233   4
  -1  -4  14 106.797 22.5345   5
   1  -4 -13 97.5575 22.1545   1
  -1   4  13 71.0148 22.4374   2
  -1  -4  13 70.7808 19.5704   9
   1   4 -13 98.6050 20.3080   7
  -1   4  13 96.7641 17.7917   3
   1  -4 -13 92.7784 19.5798   6
  -1   4  13 114.295 24.3005   7
  -1  -4  13 106.698 19.5103   6
  -1  -4  13 73.4825 18.4352   5
   1   4 -13 146.493 24.0208   4
  -1   4  13 63.6339 18.4422   4
  -1   4  12 144.405 24.0015   2
   1  -4 -12 249.579 29.8515   1
  -1  -4  12 128.085 21.0675   9
  -1  -4  12 132.150 17.2206   8
   1   4 -12 137.556 20.8365   7
  -1   4  12 203.920 27.0600   7
  -1   4  12 152.020 20.7894   3
   1  -4 -12 160.207 23.4159   6
  -1  -4  12 97.8525 18.9056   6
   1   4 -12 181.050 23.7856   4
  -1   4  12 159.056 23.2789   4
  -1  -4  12 187.096 25.7877   5
  -1   4  11 3358.48 143.038   2
   1  -4 -11 3814.28 147.242   1
  -1  -4  11 3585.19 133.292   1
  -1  -4  11 3898.23 143.331   9
  -1  -4  11 3940.35 133.480   8
  -1   4  11 4257.60 149.583   7
   1   4 -11 4127.02 140.999   7
  -1   4  11 4097.46 139.636   3
   1  -4 -11 3908.93 142.526   6
  -1  -4  11 4032.99 140.056   6
  -1  -4  11 3920.91 144.303   5
   1   4 -11 3750.83 141.159   4
  -1   4  11 3914.70 142.988   4
   1  -4 -10 490.496 37.5982   1
  -1  -4  10 477.096 29.6675   1
  -1  -4  10 548.929 31.3710   8
  -1  -4  10 511.917 36.0449   9
   1   4 -10 415.210 30.9190   7
  -1   4  10 570.189 38.3967   7
  -1   4  10 517.447 33.9389   3
   1  -4 -10 447.425 33.6804   6
  -1  -4  10 457.903 32.2473   6
  -1  -4  10 497.250 35.3410   5
  -1   4  10 542.091 35.8427   4
   1   4 -10 487.889 34.1624   4
  -1  -4   9 517.198 29.6735   1
   1  -4  -9 528.017 37.4287   1
  -1  -4   9 545.088 36.0961   9
  -1   4   9 535.149 36.2834   7
   1   4  -9 576.668 33.7896   7
  -1   4   9 460.674 32.2740   3
  -1  -4   9 561.887 34.5198   6
   1  -4  -9 594.056 36.8917   6
  -1  -4   9 558.387 36.2966   5
   1   4  -9 563.174 35.1817   4
  -1   4   9 570.962 35.5212   4
  -1  -4   8 292.209 20.1437   1
   1  -4  -8 311.601 26.3294   1
  -1  -4   8 266.962 23.9924   9
   1  -4  -8 309.702 17.0206   9
   1   4  -8 315.328 23.0085   7
  -1   4   8 288.712 24.2451   3
  -1  -4   8 312.963 23.7346   6
   1  -4  -8 273.596 24.3000   6
  -1   4   8 276.620 25.5790   2
   1   4  -8 282.097 16.5686   2
  -1   4   8 294.244 23.8606   4
  -1  -4   8 247.759 22.9990   5
   1   4  -8 282.587 23.7968   4
  -1  -4   7 398.258 21.8489   1
  -1  -4   7 389.948 27.3024   9
   1  -4  -7 409.607 19.4891   9
   1   4  -7 387.887 24.5180   7
  -1   4   7 327.178 24.7399   3
  -1  -4   7 401.620 25.9228   6
   1  -4  -7 385.979 26.9583   6
  -1   4   7 327.410 26.1501   2
   1   4  -7 346.785 17.5188   2
  -1   4   7 349.214 25.2416   4
   1   4  -7 323.324 24.2964   4
  -1  -4   6 953.991 38.2890   1
   1  -4  -6 989.697 36.6693   9
   1   4  -6 1016.78 42.1726   7
  -1  -4   6 952.289 30.2330   3
   1   4  -6 925.629 30.1188   3
  -1   4   6 964.507 45.2593   3
  -1  -4   6 982.572 44.1620   6
   1  -4  -6 1006.53 46.3003   6
  -1   4   6 968.284 46.6151   2
   1   4  -6 995.006 33.2637   2
  -1   4   6 1004.59 44.8707   4
   1   4  -6 971.896 44.2984   4
  -1  -4   5 192.551 12.8885   1
   1  -4  -5 256.204 13.8703   9
  -1  -4   5 202.747 18.4287   9
   1   4  -5 179.301 14.5689   7
  -1   4   5 183.619 17.3202   7
   1   4  -5 187.180 9.69531   3
  -1   4   5 170.748 16.4030   3
  -1  -4   5 186.700 16.3198   6
   1  -4  -5 193.269 17.8418   6
   1   4  -5 181.885 16.4771   4
  -1   4   5 184.224 16.8854   4
  -1  -4   5 172.348 17.3141   5
  -1   4   5 195.711 17.8187   2
   1   4  -5 203.464 8.43760   2
   1   4  -5 188.481 8.25645   2
  -1   4   4 2240.72 80.6925   2
  -1  -4   4 2350.23 72.4393   1
   1  -4  -4 2235.18 80.0468   1
   1  -4  -4 2198.62 73.0233   9
  -1  -4   4 2096.96 80.4149   9
   1   4  -4 2207.57 75.5241   7
  -1   4   4 2369.11 81.7658   7
   1   4  -4 2234.42 70.3363   3
   1  -4  -4 2368.61 81.8219   6
  -1  -4   4 2229.97 79.7781   6
  -1  -4   4 2166.41 80.8947   5
   1   4  -4 2190.69 78.9350   4
  -1   4   4 2137.98 78.9430   4
  -1   4   3 423.741 23.6925   2
   1  -4  -3 413.129 22.5095   1
  -1  -4   3 409.716 17.9212   1
   1  -4  -3 407.874 19.6810   9
  -1  -4   3 434.173 24.5348   9
   1   4  -3 381.315 20.0700   7
  -1   4   3 450.187 24.5389   7
  -1   4   3 388.054 23.6475   3
   1   4  -3 395.144 18.3682   3
   1  -4  -3 383.884 23.3668   6
  -1  -4   3 367.402 23.2169   5
   1  -4  -3 376.674 14.9794   5
  -1   4   3 379.707 14.7911   5
   1   4  -3 433.853 23.4494   4
  -1   4   2 237.170 15.9420   2
  -1  -4   2 231.479 12.5538   1
   1  -4  -2 262.871 15.7692   1
   1  -4  -2 234.754 14.7190   9
  -1  -4   2 242.601 17.1758   9
  -1   4   2 254.663 17.5238   7
   1   4  -2 243.349 14.8532   7
   1   4  -2 234.205 14.3584   3
  -1   4   2 304.100 18.9054   3
   1  -4  -2 236.844 17.1583   6
   1  -4  -2 223.522 12.1603   5
  -1  -4   2 243.634 17.1579   5
   1   4  -2 261.758 17.2699   4
  -1  -4   1 8752.18 253.704   2
  -1   4   1 8581.23 259.117   2
   1  -4  -1 8810.53 257.525   1
  -1  -4   1 9105.15 256.945   1
  -1  -4   1 8585.03 261.587   9
   1  -4  -1 8828.92 260.606   9
  -1   4   1 8811.96 262.561   7
   1   4  -1 8647.43 258.756   7
   1   4  -1 8724.83 259.994   3
  -1   4   1 8567.95 262.646   3
  -1  -4   1 9137.73 264.011   6
   1  -4  -1 8320.87 257.122   5
  -1  -4   1 8359.04 260.643   5
   1   4  -1 8806.06 262.182   4
  -1  -4   0 1716.83 56.2645   2
  -1   4   0 1713.24 56.4167   2
   1  -4   0 1684.77 54.3886   1
  -1  -4   0 1676.56 57.7345   1
   1  -4   0 1725.90 61.0255   9
  -1  -4   0 1646.34 58.8376   9
  -1   4   0 1799.42 61.7305   7
   1   4   0 1716.89 59.1925   7
  -1   4   0 1666.93 60.7391   3
   1   4   0 1672.25 60.4760   3
  -1  -4   0 1780.87 62.5817   6
  -1  -4   0 1626.67 58.0917   5
   1  -4   0 1695.65 59.1197   5
   1   4   0 1808.19 61.7687   4
  -1   4   0 1689.11 61.3873   4
  -1   4  -1 3200.56 97.8735   2
   1   4   1 3169.11 102.331   2
   1  -4   1 3194.99 94.9250   1
  -1  -4  -1 3298.88 103.394   1
   1  -4   1 3288.31 95.1174   1
   1  -4   1 3204.63 105.802   9
  -1  -4  -1 3139.81 100.677   9
  -1   4  -1 3165.02 104.872   7
   1   4   1 3275.48 104.449   7
  -1   4  -1 3189.16 103.830   3
   1   4   1 3240.10 105.999   3
  -1  -4  -1 3343.94 106.752   6
   1  -4   1 3254.13 104.712   6
   1   4   1 3164.42 99.8216   5
   1  -4   1 3199.72 104.629   5
   1   4   1 3290.11 105.870   4
  -1   4  -1 3162.71 105.790   4
   1   4   2 8442.20 253.842   2
  -1   4  -2 8568.39 244.929   2
  -1  -4  -2 8536.75 254.344   1
   1  -4   2 8194.12 255.904   9
  -1  -4  -2 8102.74 247.450   9
   1   4   2 8399.67 254.646   7
  -1   4  -2 8445.42 254.730   7
   1   4   2 8374.41 256.142   3
  -1   4  -2 8232.01 251.638   3
  -1  -4  -2 8640.05 256.135   6
   1  -4   2 8561.04 253.563   6
   1   4   2 8622.78 246.452   5
   1  -4   2 8321.92 255.705   5
   1   4   2 8432.48 255.983   4
  -1   4  -2 8277.11 255.945   4
   1   4   3 4312.09 137.726   2
  -1   4  -3 4453.71 125.903   2
  -1  -4  -3 4185.49 137.255   1
  -1  -4  -3 4372.30 127.214   9
   1  -4   3 4181.95 138.574   9
   1   4   3 4403.65 137.967   7
  -1   4  -3 4325.23 137.018   7
   1   4   3 4261.61 138.656   3
  -1   4  -3 4223.27 131.939   3
  -1  -4  -3 4313.10 137.644   6
   1  -4   3 4435.30 135.344   6
   1   4   3 3863.31 125.213   5
   1   4   3 4483.66 125.682   5
   1  -4   3 4019.61 137.967   5
  -1   4  -3 3973.39 137.633   4
   1   4   3 4224.22 138.055   4
  -1   4  -4 2851.61 84.3613   2
   1   4   4 3016.37 98.4252   2
  -1   4  -4 2736.73 82.6448   1
  -1   4  -4 2741.98 82.6373   1
   1   4   4 2657.47 82.7441   9
  -1  -4  -4 2755.35 83.0864   9
   1   4   4 2880.08 97.4483   7
  -1   4  -4 2773.28 95.6172   7
  -1   4  -4 2715.15 88.7361   3
   1  -4   4 3056.19 94.1134   6
  -1  -4  -4 2877.57 96.4240   6
   1  -4   4 2708.38 97.6185   5
   1   4   4 2705.72 96.6063   4
  -1   4  -4 2908.08 97.8958   4
  -1   4  -5 1192.17 40.5362   2
   1   4   5 1237.31 53.2010   2
  -1   4  -5 1136.04 39.6824   1
  -1  -4  -5 1224.85 36.6380   9
  -1   4  -5 1147.91 49.9862   7
   1   4   5 1164.77 51.6881   7
   1   4   5 1184.66 51.3347   3
  -1   4  -5 1160.80 42.5509   3
  -1  -4  -5 1198.50 50.4568   6
   1  -4   5 1207.22 47.6119   6
   1  -4   5 1079.58 51.2301   5
  -1   4  -5 1156.86 51.6087   4
  -1  -4  -6 2527.26 93.3358   1
  -1   4  -6 2391.82 78.7839   1
   1  -4   6 2340.69 90.7884   9
   1   4   6 2461.82 92.6437   7
  -1   4  -6 2561.93 91.0892   7
   1   4   6 2559.04 91.7924   3
  -1   4  -6 2470.61 79.2277   3
  -1  -4  -6 2428.17 89.2726   6
   1  -4   6 2489.74 86.1640   6
  -1   4  -6 2462.06 92.1697   4
  -1   4  -6 2484.41 79.3634   2
   1   4   6 2413.37 92.4026   2
   1   4   7 3131.65 110.307   2
  -1   4  -7 3029.44 94.5399   2
  -1  -4  -7 2893.84 108.855   1
  -1   4  -7 2858.15 94.2671   1
   1  -4   7 2978.52 107.092   9
  -1   4  -7 2987.67 106.078   7
   1   4   7 2896.49 108.356   7
   1   4   7 3066.97 106.921   3
  -1   4  -7 2818.51 91.6210   3
   1  -4   7 2939.80 100.496   6
  -1  -4  -7 3048.60 105.042   6
   1   4   7 2849.55 106.560   4
  -1   4  -7 3098.21 108.910   4
  -1   4  -8 2397.78 83.1054   2
   1   4   8 2450.05 97.8727   2
  -1   4  -8 2452.39 83.9618   1
  -1  -4  -8 2601.80 99.4174   1
   1  -4   8 2560.00 96.0163   9
   1   4   8 2518.77 98.0941   7
  -1   4  -8 2327.43 93.7028   7
   1   4   8 2459.34 94.2492   3
  -1  -4  -8 2480.60 92.6116   6
   1  -4   8 2446.34 88.2723   6
   1  -4   8 2435.35 96.1647   5
  -1   4  -8 2385.27 95.9544   4
   1   4   8 2597.44 97.7636   4
  -1   4  -9 789.777 36.3229   2
  -1  -4  -9 816.050 47.8119   1
  -1   4  -9 875.274 38.1770   1
   1  -4   9 738.861 43.8321   9
  -1   4  -9 911.998 47.3148   7
   1   4   9 858.984 48.2906   7
   1   4   9 736.986 42.9978   3
   1  -4   9 780.528 39.5759   6
  -1  -4  -9 742.424 41.8811   6
   1  -4   9 774.548 45.6420   5
  -1   4  -9 818.660 46.7715   4
   1   4   9 813.834 46.8952   4
  -1  -4 -10 1380.47 70.3405   2
  -1  -4 -10 1549.71 72.5994   1
   1  -4  10 1392.78 66.6964   9
  -1   4 -10 1507.08 68.5483   7
   1   4  10 1461.07 66.0991   3
   1  -4  10 1419.70 60.7952   6
  -1  -4 -10 1475.72 65.0176   6
   1  -4  10 1279.00 66.2755   5
  -1   4 -10 1309.56 67.0289   4
   1   4  10 1492.50 70.2646   4
  -1  -4 -11 278.679 30.1948   2
  -1  -4 -11 271.773 29.7508   1
   1  -4  11 258.669 27.1542   9
  -1   4 -11 252.938 26.8974   7
   1  -4  11 279.024 20.7496   8
   1   4  11 267.006 26.4097   3
  -1  -4 -11 276.375 26.0009   6
   1  -4  11 279.899 23.4668   6
   1   4  11 238.189 28.3990   4
   1  -4  11 357.482 31.6764   5
  -1   4 -11 357.870 32.4221   4
  -1  -4 -12 119.048 23.3015   2
   1   4  12 126.444 19.6482   3
   1  -4  12 152.056 22.2280   9
  -1   4 -12 138.047 23.8494   7
  -1  -4 -12 146.162 24.4091   1
  -1  -4 -12 149.125 20.7649   6
   1  -4  12 138.017 18.3577   6
   1   4  12 176.959 25.7605   4
  -1   4 -12 170.877 25.4845   4
   1  -4  12 98.4344 20.8552   5
  -1  -4 -13 290.186 33.1695   2
   1   4  13 193.652 24.5688   3
   1  -4  13 223.187 26.7180   9
  -1   4 -13 194.416 27.5502   7
  -1  -4 -13 217.043 31.4387   1
   1   4  13 200.151 30.2974   7
   1  -4  13 207.483 22.6306   6
  -1   4 -13 204.492 27.3673   4
   1   4  13 256.431 30.9548   4
   1  -4  13 193.172 26.3739   5
   1  -4  14 293.497 30.9891   9
  -1   4 -14 353.873 36.1165   7
  -1  -4 -14 296.786 36.9830   1
   1   4  14 300.140 36.7108   7
  -1   4 -14 309.494 34.9853   4
   1  -4  14 247.123 30.9968   5
   1   4  14 268.450 33.7490   4
   1   4  14 306.673 30.5032   3
  -1  -4 -14 362.892 38.3097   2
  -1  -4 -15 1405.17 82.7639   2
   1  -4  15 1403.10 73.5109   9
  -1   4 -15 1557.04 80.8788   7
   1   4  15 1494.29 84.3908   7
  -1  -4 -15 1340.57 81.5774   1
   1  -4  15 1503.83 78.7534   5
  -1   4 -15 1454.65 80.6072   4
   1   4  15 1403.34 80.5841   4
  -1   4 -16 23.4855 19.4606   7
   1   4  16-9.15678 20.5179   7
   1  -4  16-7.26358 17.4830   5
   1   4  16-8.34549 19.0563   4
  -1   4 -16-12.1962 18.5660   4
  -1  -4 -16 4.49288 20.5182   1
  -1  -4 -16-4.45723 19.5870   2
   1  -4  17 18.6850 17.9921   5
  -1   4 -17-4.27151 20.2192   4
   1   4  17 17.5840 20.4466   4
  -1   5  17 24.3284 19.5311   4
   1  -5 -16 139.182 32.5916   1
  -1  -5  16 131.412 27.4927   9
  -1   5  16 129.640 30.9256   7
  -1   5  16 107.981 26.0975   4
   1  -5 -16 186.895 33.7389   2
   1  -5 -15 21.5152 20.3781   2
   1  -5 -15 26.1866 20.6685   1
  -1  -5  15 45.8629 20.3443   9
   1  -5 -15 47.9488 19.0505   6
  -1   5  15 21.0107 20.5748   7
  -1  -5  15 23.1912 15.7214   6
  -1   5  15 10.9209 16.3289   4
  -1  -5  15 25.8379 19.2050   5
   1   5 -15 10.4409 17.3174   4
   1  -5 -14 632.201 51.1937   1
  -1  -5  14 632.756 47.3862   9
  -1   5  14 565.293 49.1207   7
  -1   5  14 636.978 43.4223   3
   1  -5 -14 544.698 44.5320   6
  -1  -5  14 555.830 41.7583   6
  -1  -5  14 595.344 46.6909   5
   1   5 -14 533.086 44.0763   4
  -1   5  14 627.754 47.5402   4
  -1   5  13 11.2880 16.8622   2
   1  -5 -13 3.78893 15.6192   1
  -1  -5  13 9.66904 14.9890   9
  -1   5  13-10.9417 15.3731   7
   1   5 -13-2.74270 13.4212   7
  -1   5  13 10.7036 12.4447   3
   1  -5 -13-3.08753 14.3590   6
  -1  -5  13 2.64625 13.1564   6
  -1   5  13 12.7211 16.5360   4
  -1  -5  13-13.3629 16.0818   5
   1   5 -13 9.16395 14.2060   4
   1  -5 -12 402.482 37.8847   1
  -1  -5  12 323.695 32.8414   9
  -1   5  12 354.102 34.6212   7
  -1  -5  12 336.836 26.7660   8
   1   5 -12 400.431 32.1305   7
  -1   5  12 342.816 30.7185   3
   1  -5 -12 302.416 31.9246   6
  -1  -5  12 363.356 31.0616   6
  -1  -5  12 311.740 32.9758   5
   1   5 -12 266.723 29.5860   4
  -1   5  12 321.371 32.7424   4
  -1  -5  11 598.443 34.9574   1
   1  -5 -11 655.670 47.0443   1
  -1  -5  11 612.579 43.4064   9
  -1  -5  11 703.387 38.5368   8
  -1   5  11 648.656 45.6782   7
   1   5 -11 613.196 39.8593   7
  -1   5  11 644.077 41.6539   3
   1  -5 -11 621.559 43.3845   6
  -1  -5  11 703.953 42.1113   6
  -1  -5  11 590.527 43.2825   5
  -1   5  11 759.174 45.9451   4
   1   5 -11 621.799 42.5535   4
  -1   5  10 1871.48 87.2235   2
   1  -5 -10 1980.55 88.6254   1
  -1  -5  10 1988.54 74.9642   1
  -1  -5  10 2070.63 87.8510   9
   1   5 -10 1920.89 80.2382   7
  -1   5  10 1977.93 83.6007   3
   1  -5 -10 1949.95 85.3960   6
  -1  -5  10 1991.94 82.4715   6
  -1  -5  10 1789.92 84.7166   5
  -1   5  10 2088.44 86.2212   4
   1   5 -10 2038.24 84.8959   4
  -1  -5   9 35.2958 9.37001   1
  -1  -5   9 27.6600 11.5128   9
   1   5  -9 26.2432 10.7085   7
  -1   5   9 24.4893 12.7072   3
  -1  -5   9 27.0118 12.0032   6
   1  -5  -9 42.6253 13.0234   6
  -1   5   9 45.6552 14.5732   2
  -1  -5   9 15.3327 11.4816   5
  -1   5   9 18.3219 11.9365   4
   1   5  -9 37.6595 14.0637   4
  -1  -5   8 353.710 20.9438   1
  -1  -5   8 261.403 25.2968   9
   1   5  -8 305.465 23.7321   7
  -1   5   8 317.292 26.2981   3
  -1  -5   8 297.124 25.0269   6
   1  -5  -8 386.672 29.7676   6
  -1   5   8 306.367 27.3255   2
   1   5  -8 352.596 27.2230   4
  -1   5   8 328.498 26.5844   4
  -1  -5   7-1.92929 5.93484   1
   1  -5  -7 0.79604 5.18880   9
   1   5  -7-2.99353 7.89302   7
  -1   5   7 17.1147 10.6362   7
  -1  -5   7 2.47906 2.72174   3
  -1   5   7-1.97631 9.19116   3
   1  -5  -7-2.03340 9.45667   6
  -1  -5   7-3.62938 7.48088   6
  -1   5   7-5.72686 8.71793   4
   1   5  -7 20.3639 10.1610   4
  -1   5   7 15.2989 9.21217   2
  -1   5   6 5205.10 171.767   2
  -1  -5   6 5126.21 157.361   1
   1  -5  -6 5190.46 170.922   1
   1  -5  -6 5219.39 157.296   9
  -1  -5   6 4682.21 169.555   9
   1   5  -6 5278.02 164.420   7
  -1   5   6 5392.71 172.441   7
  -1   5   6 5118.82 170.325   3
   1   5  -6 5020.26 152.236   3
  -1  -5   6 5257.50 168.834   6
   1  -5  -6 5174.90 170.867   6
  -1  -5   6 5047.45 171.764   5
  -1   5   6 5128.61 168.919   4
   1   5  -6 5082.91 168.610   4
  -1   5   5 4842.25 164.335   2
  -1  -5   5 4944.12 151.787   1
   1  -5  -5 5107.55 164.206   1
   1  -5  -5 5241.31 153.977   9
  -1  -5   5 4731.69 164.943   9
   1   5  -5 5006.26 158.225   7
  -1   5   5 4710.79 164.702   7
   1   5  -5 4980.66 150.533   3
   1  -5  -5 5223.49 165.710   6
  -1  -5   5 5047.79 163.442   6
  -1  -5   5 4825.14 165.301   5
  -1   5   5 4954.92 163.746   4
   1   5  -5 5055.53 163.331   4
  -1   5   4 275.773 20.7919   2
   1  -5  -4 277.811 20.1663   1
  -1  -5   4 263.328 14.2690   1
   1  -5  -4 281.190 16.4662   9
  -1  -5   4 244.472 20.6296   9
  -1   5   4 264.660 21.1073   7
   1   5  -4 310.090 18.9313   7
   1   5  -4 256.775 14.8434   3
  -1  -5   4 243.452 19.4550   6
   1  -5  -4 237.682 20.6416   6
  -1  -5   4 268.208 21.0249   5
   1  -5  -4 271.918 10.3948   5
  -1   5   4 262.169 10.2844   5
   1   5  -4 280.930 20.8613   4
  -1   5   4 240.364 19.5800   4
  -1   5   3 1662.07 66.5692   2
   1  -5  -3 1918.98 67.1173   1
  -1  -5   3 1875.52 59.2950   1
   1  -5  -3 1738.85 62.7627   9
  -1  -5   3 1863.92 69.8699   9
  -1   5   3 1791.95 69.0591   7
   1   5  -3 1775.16 63.9871   7
   1   5  -3 1799.86 61.9745   3
  -1   5   3 1839.64 69.8821   3
   1  -5  -3 1922.13 70.3637   6
  -1  -5   3 1759.82 68.3243   6
  -1  -5   3 1758.59 68.5326   5
   1  -5  -3 1753.23 57.1844   5
   1   5  -3 1752.41 67.6998   4
  -1   5   2 1946.59 69.5351   2
  -1  -5   2 2005.54 59.1608   2
  -1  -5   2 1949.47 58.9779   2
  -1  -5   2 1969.10 64.0111   1
   1  -5  -2 1966.59 68.5000   1
  -1  -5   2 1904.82 72.1482   9
   1  -5  -2 2096.69 69.2294   9
   1   5  -2 1923.89 67.9923   7
  -1   5   2 1954.28 72.5592   7
   1   5  -2 1906.11 67.7848   3
  -1   5   2 1970.79 73.2540   3
   1  -5  -2 2018.81 73.2367   6
   1  -5  -2 1799.28 63.7571   5
  -1  -5   2 1927.55 71.4947   5
   1   5  -2 1945.79 71.9917   4
  -1   5   1 1110.96 42.9395   2
  -1  -5   1 1088.06 37.8373   2
   1  -5  -1 1119.69 41.4579   1
  -1  -5   1 1172.72 41.0396   1
  -1  -5   1 1137.45 45.9040   9
   1  -5  -1 1074.29 44.2821   9
  -1   5   1 1017.38 45.5287   7
   1   5  -1 1103.54 43.4421   7
  -1   5   1 1132.20 47.1850   3
   1   5  -1 1185.10 45.1924   3
  -1  -5   1 1058.14 46.7549   6
   1  -5  -1 1057.45 41.5397   5
  -1  -5   1 1130.12 45.1562   5
   1   5  -1 1112.38 46.7695   4
  -1   5   0 1194.44 43.9696   2
   1  -5   0 1262.91 42.4208   1
  -1  -5   0 1281.77 45.7630   1
  -1  -5   0 1221.27 47.5037   9
   1  -5   0 1240.47 49.3935   9
   1   5   0 1202.09 47.3875   7
  -1   5   0 1130.11 48.8233   7
   1   5   0 1234.43 49.3492   3
  -1   5   0 1251.48 49.9170   3
  -1  -5   0 1238.24 50.8060   6
  -1  -5   0 1231.22 46.5356   5
   1  -5   0 1192.14 47.0355   5
   1   5   0 1241.51 50.0578   4
  -1   5   0 1166.10 49.5748   4
  -1   5  -1 395.190 18.0398   2
   1   5   1 418.766 21.7046   2
   1  -5   1 418.670 16.1196   1
  -1  -5  -1 418.443 22.2694   1
  -1  -5  -1 428.842 21.5488   9
   1  -5   1 382.236 24.0685   9
   1   5   1 406.530 23.3766   7
  -1   5  -1 439.421 24.8815   7
  -1   5  -1 402.304 23.1366   3
   1   5   1 370.170 24.0504   3
   1  -5   1 410.618 24.1179   6
  -1  -5  -1 417.275 25.2036   6
   1  -5   1 390.803 23.2270   5
   1   5   1 473.232 26.0367   4
  -1   5  -1 348.199 23.2875   4
   1   5   2 2010.10 72.8417   2
  -1   5  -2 2082.02 64.1736   2
  -1  -5  -2 2131.15 73.9035   1
   1  -5   2 1928.47 75.5781   9
  -1  -5  -2 2019.14 68.5084   9
  -1   5  -2 1984.15 74.3432   7
   1   5   2 1972.27 74.3848   7
   1   5   2 2172.79 77.0832   3
  -1   5  -2 2066.21 72.4113   3
   1  -5   2 2072.41 74.3187   6
  -1  -5  -2 2049.60 76.0844   6
   1  -5   2 1961.63 74.7496   5
   1   5   2 2110.10 66.8450   5
  -1   5  -2 2042.95 76.1416   4
   1   5   2 2213.26 77.0569   4
  -1   5  -3 116.436 6.81325   2
   1  -5   3 121.201 6.81762   2
  -1  -5  -3 128.006 14.0438   1
   1   5   3 125.562 13.7928   2
   1  -5   3 90.7149 12.6427   9
  -1  -5  -3 129.675 9.75783   9
  -1   5  -3 136.612 14.4734   7
   1   5   3 105.690 12.9966   7
  -1   5  -3 129.030 12.0847   3
   1   5   3 128.868 14.8034   3
  -1  -5  -3 150.137 14.7181   6
   1  -5   3 122.330 13.2262   6
   1   5   3 128.517 8.14287   5
   1  -5   3 121.630 14.0382   5
   1   5   3 140.320 15.0867   4
  -1   5  -3 151.093 15.4326   4
  -1   5  -4 124.310 6.65607   2
   1  -5   4 120.069 6.73032   2
   1   5   4 116.925 14.3044   2
  -1  -5  -4 128.678 14.9124   1
  -1  -5  -4 116.977 8.22166   9
   1  -5   4 90.5657 13.7632   9
  -1   5  -4 118.973 14.0332   7
   1   5   4 149.389 15.3493   7
  -1   5  -4 106.116 10.7985   3
   1   5   4 138.182 15.6125   3
   1  -5   4 113.552 13.2615   6
  -1  -5  -4 79.4042 12.5417   6
   1  -5   4 121.230 14.6594   5
   1   5   4 113.864 6.17095   5
   1   5   4 121.795 6.22960   5
  -1   5  -4 137.708 14.8632   4
   1   5   4 94.3496 13.6758   4
  -1   5  -5 2156.54 64.8424   2
   1   5   5 2057.82 81.1346   2
  -1  -5  -5 2142.42 81.6891   1
  -1   5  -5 2055.82 63.7915   1
  -1   5  -5 2122.16 63.6961   1
  -1  -5  -5 2055.27 64.7895   9
  -1   5  -5 2208.76 80.2261   7
   1   5   5 2155.42 81.9390   7
  -1   5  -5 2002.00 70.6031   3
   1  -5   5 2238.43 77.8603   6
  -1  -5  -5 2160.70 80.9096   6
   1  -5   5 2079.74 82.5302   5
  -1   5  -5 2009.49 80.7524   4
  -1   5  -6 839.779 31.4991   1
  -1   5  -6 887.057 46.0084   4
  -1   5  -6 960.794 45.1788   7
   1   5   6 896.216 46.3723   7
   1   5   6 911.117 45.7372   3
  -1   5  -6 923.577 35.6197   3
  -1  -5  -6 941.716 45.5233   6
   1  -5   6 913.183 41.8385   6
   1  -5   6 875.951 46.6523   5
   1   5   6 853.498 45.8764   2
  -1   5  -6 912.496 31.8991   2
   1  -5   7 2.18018 9.38705   9
   1   5   7-2.23637 10.2131   7
  -1   5  -7 2.97996 5.47817   3
   1   5   7 2.09930 8.65404   3
   1  -5   7-1.52423 7.08864   6
  -1  -5  -7 1.90638 8.37743   6
   1   5   7 4.30687 8.67308   4
  -1   5  -7-4.28634 10.9832   4
   1   5   7-2.27280 11.1218   2
  -1   5  -7-4.15656 4.75540   1
  -1  -5  -8 4947.11 173.281   1
   1  -5   8 4823.14 171.031   9
  -1   5  -8 4973.70 168.812   7
   1   5   8 4754.85 172.929   7
   1   5   8 5094.30 171.324   3
   1  -5   8 4991.22 163.383   6
  -1  -5  -8 4995.28 168.739   6
   1   5   8 5173.19 173.116   4
  -1   5  -8 5014.30 172.375   4
   1   5   8 4989.04 173.791   2
  -1  -5  -9 691.967 44.8006   1
   1  -5   9 661.011 42.5370   9
   1   5   9 687.560 44.8801   7
  -1   5  -9 731.747 42.9891   7
   1   5   9 621.129 40.8152   3
   1  -5   9 672.600 37.3141   6
  -1  -5  -9 673.500 40.5885   6
   1  -5   9 666.311 43.3204   5
   1   5   9 741.543 44.9968   4
  -1   5  -9 712.337 44.6208   4
  -1  -5 -10 180.189 24.7474   2
  -1  -5 -10 212.436 26.6798   1
   1  -5  10 142.085 21.7480   9
  -1   5 -10 219.112 24.2364   7
   1   5  10 162.477 23.6710   7
   1   5  10 158.583 21.7771   3
  -1  -5 -10 185.404 22.4802   6
   1  -5  10 242.778 22.1468   6
  -1   5 -10 208.068 25.2041   4
   1   5  10 214.058 25.3303   4
   1  -5  10 165.642 23.8886   5
  -1  -5 -11 934.645 59.0373   2
  -1  -5 -11 956.463 58.8073   1
   1  -5  11 996.289 56.6820   9
  -1   5 -11 938.851 54.7235   7
   1   5  11 823.774 51.5907   3
  -1  -5 -11 1076.12 55.1176   6
   1  -5  11 959.260 48.5462   6
   1  -5  11 941.412 56.4915   5
  -1   5 -11 1060.11 59.3136   4
   1   5  11 1027.75 58.3477   4
  -1  -5 -12 391.245 38.8234   1
   1  -5  12 384.833 35.3552   9
  -1   5 -12 452.671 38.1503   7
   1   5  12 468.224 36.8433   3
  -1  -5 -12 475.743 36.2767   6
   1  -5  12 412.698 31.0250   6
   1   5  12 522.517 41.2282   4
  -1   5 -12 433.846 39.3253   4
   1  -5  12 377.480 36.6039   5
  -1  -5 -12 468.408 41.2085   2
  -1  -5 -13 706.282 53.0319   2
  -1  -5 -13 762.539 55.4795   1
   1  -5  13 748.542 50.4649   9
  -1   5 -13 787.194 51.4254   7
   1   5  13 838.374 50.2418   3
  -1  -5 -13 668.353 46.5164   6
   1  -5  13 682.371 50.3766   5
  -1   5 -13 621.917 49.1305   4
   1   5  13 740.147 52.7719   4
  -1  -5 -14 1433.83 80.7427   2
  -1  -5 -14 1387.11 80.3665   1
   1  -5  14 1256.34 70.7961   9
   1   5  14 1559.59 82.6658   7
  -1   5 -14 1334.73 73.1679   7
   1   5  14 1319.13 69.6014   3
   1  -5  14 1291.00 74.4952   5
  -1   5 -14 1201.79 73.5414   4
   1   5  14 1459.06 78.6411   4
   1  -5  15 184.576 27.7650   9
  -1   5 -15 180.180 28.9227   7
   1   5  15 137.852 29.8747   7
   1  -5  15 147.811 28.4541   5
   1   5  15 223.058 33.5735   4
  -1   5 -15 122.052 26.5398   4
  -1  -5 -15 194.650 32.4008   2
  -1  -5 -15 146.124 31.2411   1
  -1  -5 -16 140.725 30.4593   1
   1   5  16 179.573 33.3718   7
  -1  -5 -16 238.465 36.1997   2
  -1   5 -16 215.915 33.4511   4
   1   5  16 141.546 31.7415   4
   1  -5  16 169.058 30.5675   5
   1  -5  16 210.819 31.9174   9
   1  -5  17 88.9404 26.4123   5
  -1   5 -17 43.4523 23.2998   4
  -1  -6  17 8.06606 20.0511   9
   1   6 -17-4.24772 20.1042   5
  -1   6  17-8.37234 19.1175   4
   1  -6 -16 14.4462 19.8531   1
  -1  -6  16-3.93997 20.1936   9
  -1   6  16 23.2732 21.6492   7
   1  -6 -16 19.1041 21.4058   2
  -1   6  16 24.0023 22.5146   4
   1  -6 -15 59.0384 25.1220   1
  -1  -6  15 99.2116 24.8424   9
  -1   6  15 119.588 23.1876   3
   1  -6 -15 141.300 26.4441   6
  -1   6  15 118.626 29.8248   7
   1   6 -15 111.700 24.7290   4
  -1  -6  15 127.407 27.2851   5
  -1   6  15 106.276 23.0828   4
   1  -6 -15 112.985 26.2339   2
   1  -6 -14 182.995 32.1426   1
  -1  -6  14 161.425 27.8292   9
  -1   6  14 263.815 34.7440   7
  -1   6  14 234.328 30.4812   3
   1  -6 -14 128.336 24.9127   6
  -1  -6  14 159.312 24.2845   6
  -1  -6  14 171.366 28.4608   5
  -1   6  14 164.658 28.7675   4
   1   6 -14 200.994 28.3867   4
   1  -6 -13 154.621 27.1881   1
  -1  -6  13 182.322 27.1116   9
  -1   6  13 204.015 30.0691   7
  -1   6  13 173.873 25.3114   3
   1  -6 -13 174.965 26.5464   6
  -1  -6  13 136.209 22.1001   6
  -1  -6  13 159.294 26.6700   5
   1   6 -13 192.178 26.9837   4
  -1   6  13 154.388 26.4865   4
   1  -6 -12 135.916 25.1381   1
  -1   6  12 140.369 25.4825   2
  -1  -6  12 169.930 26.6755   9
  -1  -6  12 154.811 21.4531   8
   1   6 -12 137.914 21.5726   7
  -1   6  12 161.028 28.0794   7
  -1   6  12 141.822 23.5380   3
   1  -6 -12 165.744 24.6208   6
  -1  -6  12 124.788 21.0163   6
   1   6 -12 146.909 23.6335   4
  -1   6  12 131.627 23.8913   4
  -1  -6  12 136.885 24.4111   5
  -1  -6  11 28.3533 14.1389   9
   1   6 -11 16.4473 11.3365   7
  -1   6  11 33.3446 15.0740   3
  -1  -6  11 25.2575 12.9664   6
   1  -6 -11 23.6053 14.2246   6
  -1   6  11 20.4049 14.0532   4
  -1  -6  11 22.5355 14.4477   5
   1   6 -11 33.5426 15.9394   4
  -1   6  11 58.0756 17.7792   2
  -1  -6  10 12.0166 7.87905   1
  -1  -6  10-2.96554 13.5472   9
   1   6 -10 27.9571 11.8083   7
  -1   6  10 18.5861 14.1985   3
   1  -6 -10 2.77585 13.1422   6
  -1  -6  10 14.3750 11.7286   6
  -1   6  10 9.43005 14.0907   2
  -1   6  10 10.8156 12.5792   4
  -1  -6  10 21.0991 14.7533   5
   1   6 -10 18.1891 12.9230   4
   1  -6  -9 271.034 28.6451   1
  -1  -6   9 297.194 19.6900   1
  -1  -6   9 322.420 29.9811   9
   1   6  -9 313.747 25.8146   7
  -1   6   9 273.000 26.7573   3
  -1  -6   9 276.794 26.0333   6
   1  -6  -9 307.358 29.4274   6
  -1   6   9 295.339 27.8542   4
   1   6  -9 272.441 26.5890   4
  -1   6   9 293.423 29.2511   2
   1   6  -8 7600.18 250.677   4
  -1   6   8 7759.93 252.084   4
  -1   6   8 8083.18 256.131   7
   1   6  -8 7930.86 245.758   7
  -1   6   8 7730.46 252.889   3
  -1  -6   8 7673.86 249.891   6
   1  -6  -8 8115.56 255.363   6
  -1  -6   8 7542.15 234.955   1
   1  -6  -8 7942.38 255.455   1
  -1   6   8 7594.05 255.037   2
  -1   6   7 291.344 25.0160   4
  -1  -6   7 252.473 25.7023   5
   1   6  -7 263.083 24.2051   4
   1   6  -7 277.221 21.7315   7
  -1   6   7 288.519 26.4866   7
  -1   6   7 308.528 26.7973   3
   1  -6  -7 246.482 24.5213   6
  -1  -6   7 286.724 24.2735   6
  -1   6   7 262.543 25.6615   2
   1  -6  -7 327.852 27.2815   1
  -1  -6   7 266.941 16.5998   1
  -1   6   6 2274.80 88.0011   2
   1  -6  -6 2355.52 87.7457   1
  -1  -6   6 2126.31 71.3875   1
   1  -6  -6 2158.20 73.5751   9
  -1  -6   6 1922.01 85.5069   9
  -1   6   6 2194.17 88.1187   7
   1   6  -6 2171.75 80.1443   7
   1   6  -6 2114.66 70.4662   3
  -1   6   6 2215.63 87.4110   3
   1  -6  -6 2232.89 87.7500   6
  -1  -6   6 2242.78 85.5749   6
  -1  -6   6 2103.72 87.4934   5
  -1   6   6 2305.26 86.8428   4
   1   6  -6 2009.97 84.1549   4
   1  -6  -5-5.38414 9.59457   1
  -1  -6   5 1.33402 4.72627   1
  -1  -6   5 6.17048 9.03852   9
   1  -6  -5-3.90781 5.56453   9
   1   6  -5-5.43634 8.36131   7
  -1   6   5 15.8894 9.56108   7
   1   6  -5 4.95022 5.66328   3
   1  -6  -5-1.99893 10.0922   6
  -1  -6   5-1.83937 8.08294   6
  -1  -6   5-4.02937 9.53534   5
  -1   6   5 1.85321 8.30504   4
   1   6  -5-3.59675 8.36353   4
  -1   6   5 1.88712 9.08427   2
  -1   6   4 1247.37 54.2080   2
   1  -6  -4 1256.00 53.1609   1
  -1  -6   4 1205.81 42.9015   1
  -1  -6   4 1220.24 55.7160   9
   1  -6  -4 1197.53 47.4652   9
   1   6  -4 1194.91 49.7319   7
  -1   6   4 1268.44 55.6577   7
  -1   6   4 1231.90 55.9069   3
   1   6  -4 1254.91 46.9186   3
  -1  -6   4 1154.54 53.9986   6
   1  -6  -4 1277.81 56.2245   6
   1  -6  -4 1225.70 39.9186   5
  -1  -6   4 1168.80 54.8611   5
  -1   6   4 1243.85 54.9706   4
   1   6  -4 1236.11 54.4237   4
  -1   6   3 1493.47 60.0131   2
   1  -6  -3 1633.27 60.0775   1
  -1  -6   3 1505.98 51.3260   1
  -1  -6   3 1584.17 63.8143   9
   1  -6  -3 1497.72 56.7915   9
  -1   6   3 1478.27 62.8328   7
   1   6  -3 1453.50 57.3888   7
  -1   6   3 1430.62 62.6564   3
   1   6  -3 1557.60 56.7030   3
  -1  -6   3 1588.80 63.3774   6
   1  -6  -3 1547.86 63.9157   6
   1  -6  -3 1418.41 50.6157   5
  -1  -6   3 1451.54 61.7716   5
   1   6  -3 1548.72 62.6252   4
  -1   6   2 4911.20 155.503   2
  -1  -6   2 4904.78 143.567   2
   1  -6  -2 4908.84 154.001   1
  -1  -6   2 5139.12 149.044   1
   1  -6  -2 5093.98 155.676   9
  -1  -6   2 4477.66 158.079   9
  -1   6   2 4822.54 159.395   7
   1   6  -2 4772.88 154.672   7
  -1   6   2 4833.15 160.307   3
   1   6  -2 4814.30 154.783   3
   1  -6  -2 4996.65 161.206   6
  -1  -6   2 4721.18 157.945   5
   1  -6  -2 4768.04 149.617   5
   1   6  -2 4653.28 158.568   4
  -1  -6   1 359.144 17.2304   2
  -1   6   1 396.060 21.6225   2
  -1  -6   1 384.789 19.6526   1
   1  -6  -1 410.198 20.6217   1
  -1  -6   1 386.196 24.4932   9
   1  -6  -1 388.376 23.4748   9
  -1   6   1 375.657 24.6668   7
   1   6  -1 338.999 22.0639   7
  -1   6   1 337.874 24.1930   3
   1   6  -1 388.507 23.7348   3
  -1  -6   1 377.719 23.2229   5
   1  -6  -1 334.105 20.2495   5
  -1   6   1 352.421 24.6194   4
   1   6  -1 341.603 23.9887   4
  -1   6   0 588.835 26.1890   2
  -1  -6   0 562.376 25.9213   2
   1  -6   0 597.299 24.8885   1
  -1  -6   0 607.945 27.8929   1
   1  -6   0 547.262 30.9843   9
  -1  -6   0 534.346 29.1301   9
   1   6   0 644.136 31.1924   7
  -1   6   0 597.351 32.1652   7
   1   6   0 572.050 31.2196   3
  -1   6   0 534.891 30.7643   3
  -1  -6   0 569.116 32.4749   6
   1  -6   0 544.151 31.3174   6
  -1  -6   0 588.236 28.6078   5
   1  -6   0 591.524 29.4071   5
   1   6   0 611.244 32.6029   4
  -1   6   0 531.746 31.6860   4
  -1   6  -1 41.7169 6.29969   2
  -1  -6  -1 44.2645 8.55916   1
   1   6   1 57.2511 8.77166   2
   1  -6   1 47.5916 5.76878   1
  -1  -6  -1 26.6250 7.78176   9
   1  -6   1 44.9015 9.51319   9
   1   6   1 44.8750 10.2205   7
  -1   6  -1 34.8943 8.94388   7
   1   6   1 45.1929 10.7724   3
  -1   6  -1 46.6718 10.5941   3
   1  -6   1 53.3387 10.5379   6
  -1  -6  -1 54.8192 10.9992   6
   1  -6   1 54.0252 10.0827   5
   1   6   1 38.0947 10.0433   4
  -1   6  -1 46.7824 10.5913   4
  -1   6  -2 371.784 16.3988   2
   1   6   2 380.815 23.2636   2
   1  -6   2 397.338 13.8697   1
  -1  -6  -2 386.628 23.6374   1
   1  -6   2 359.806 13.6163   1
   1  -6   2 356.414 25.3454   9
  -1  -6  -2 405.865 21.3237   9
   1   6   2 384.089 25.1862   7
  -1   6  -2 351.877 24.3388   7
   1   6   2 379.492 26.0108   3
  -1   6  -2 385.704 23.4050   3
   1  -6   2 381.780 24.6800   6
  -1  -6  -2 401.939 26.6034   6
   1   6   2 388.132 19.2302   5
   1  -6   2 390.699 25.2677   5
   1   6   2 374.430 25.6713   4
  -1   6  -2 332.198 24.5618   4
  -1   6  -3-1.22838 2.69902   2
   1   6   3-1.48501 7.93892   2
  -1  -6  -3 1.51849 8.11788   1
  -1  -6  -3 0.83103 4.84477   9
   1  -6   3 3.64500 7.51292   9
   1   6   3-1.63234 8.11551   7
  -1   6  -3 3.07263 7.75653   7
   1   6   3-1.81847 7.32396   3
  -1   6  -3 8.42422 7.40388   3
   1  -6   3-4.58064 7.47163   6
  -1  -6  -3 7.05936 8.91030   6
   1  -6   3 3.43390 6.91508   5
   1   6   3-0.57345 4.12534   5
  -1   6  -3 3.53846 7.77471   4
   1   6   3 3.50817 7.86080   4
   1   6   4 2526.51 90.4147   2
  -1  -6  -4 2426.99 89.1861   1
   1  -6   4 2385.48 91.5464   9
  -1  -6  -4 2427.53 77.3396   9
  -1   6  -4 2399.62 88.5883   7
   1   6   4 2496.08 91.0309   7
  -1   6  -4 2201.10 81.2653   3
   1   6   4 2237.50 90.6164   3
  -1  -6  -4 2248.79 89.3963   6
   1  -6   4 2376.29 87.2141   6
   1   6   4 2412.83 72.7448   5
   1  -6   4 2290.74 90.5237   5
  -1   6  -4 2352.63 90.6262   4
   1   6   4 2432.00 91.3427   4
   1   6   5 427.419 29.8371   2
  -1  -6  -5 458.952 30.5362   1
  -1  -6  -5 451.371 19.5753   9
   1  -6   5 491.389 32.6221   9
   1   6   5 453.369 30.8547   7
  -1   6  -5 410.669 28.7514   7
  -1   6  -5 460.010 24.1514   3
   1  -6   5 475.816 28.7415   6
  -1  -6  -5 494.991 31.6974   6
   1  -6   5 478.521 31.8309   5
  -1   6  -5 444.954 30.6654   4
  -1  -6  -6 1261.75 57.6256   1
  -1   6  -6 1104.78 55.2417   4
  -1   6  -6 1075.00 52.3325   7
   1   6   6 1090.54 54.6959   7
  -1   6  -6 1195.26 44.6955   3
  -1  -6  -6 1151.04 54.9730   6
   1  -6   6 1109.90 50.8837   6
   1  -6   6 1023.99 54.7745   5
   1   6   6 1141.70 56.2839   2
   1   6   7 102.768 17.6896   2
  -1  -6  -7 114.269 18.5894   1
   1  -6   7 61.3803 16.3844   9
  -1   6  -7 97.8533 16.8455   7
   1   6   7 124.143 18.7339   7
   1   6   7 111.817 19.0217   3
   1  -6   7 90.9407 14.7634   6
  -1  -6  -7 82.6506 15.7756   6
   1  -6   7 107.384 18.0455   5
   1   6   7 90.0734 16.8954   4
  -1   6  -7 108.196 18.2337   4
   1  -6   8 3263.21 128.780   9
  -1   6  -8 3446.24 125.822   7
   1   6   8 3522.94 131.354   7
   1   6   8 3634.34 130.690   3
   1  -6   8 3389.28 121.172   6
  -1  -6  -8 3558.78 127.971   6
   1   6   8 3539.43 132.051   2
  -1   6  -8 3139.75 127.339   4
   1   6   8 3532.60 130.300   4
  -1   6  -9 1188.09 58.9107   7
   1   6   9 1148.17 62.1548   7
   1   6   9 1232.65 61.5067   3
   1  -6   9 1133.12 54.0138   6
  -1  -6  -9 1199.99 59.6190   6
   1  -6   9 1076.87 59.8388   9
   1   6   9 1193.37 61.9688   4
  -1   6  -9 1011.19 58.7926   4
  -1  -6 -10 632.826 46.6887   2
  -1  -6 -10 630.926 45.3243   1
   1  -6  10 638.509 44.7003   9
  -1   6 -10 607.669 41.7341   7
   1   6  10 651.803 46.4246   7
   1   6  10 640.400 43.9756   3
  -1  -6 -10 755.431 45.5816   6
   1  -6  10 692.015 39.6359   6
   1  -6  10 648.390 46.0527   5
   1   6  10 661.495 45.3915   4
  -1   6 -10 649.273 45.5904   4
  -1  -6 -11 546.170 45.1120   2
  -1  -6 -11 720.319 49.5212   1
   1  -6  11 577.658 43.8909   9
   1   6  11 551.898 44.2203   7
  -1   6 -11 580.854 41.5529   7
   1   6  11 633.209 44.4746   3
  -1  -6 -11 631.341 42.8009   6
   1  -6  11 598.394 37.4632   6
   1  -6  11 611.864 45.8299   5
  -1   6 -11 637.080 46.1376   4
   1   6  11 515.286 42.4091   4
  -1  -6 -12 91.3262 23.0123   2
  -1  -6 -12 60.4611 20.0239   1
   1  -6  12 76.0054 19.5822   9
   1   6  12 75.0937 22.2240   7
  -1   6 -12 91.1016 21.2753   7
   1   6  12 58.3730 19.0035   3
  -1  -6 -12 72.3496 20.2840   6
   1  -6  12 62.3483 15.9006   6
  -1   6 -12 40.7216 17.5018   4
   1   6  12 76.5779 21.5050   4
   1  -6  12 81.1612 21.3528   5
  -1  -6 -13 32.5038 20.1999   1
  -1   6 -13-13.0236 17.4061   7
   1  -6  13-10.3827 14.9013   9
  -1  -6 -13 21.2626 16.0177   6
   1   6  13-3.18612 15.0797   3
  -1  -6 -13 24.5172 20.3154   2
   1  -6  13-7.45259 15.0078   5
   1   6  13-3.72473 16.3680   4
  -1   6 -13 7.23879 15.9051   4
   1  -6  14-10.8117 17.3529   9
  -1   6 -14-24.3213 19.5567   7
  -1  -6 -14-13.0386 19.1029   1
   1  -6  14-11.7320 19.7478   5
  -1   6 -14-7.68380 18.4983   4
   1   6  14-15.8655 18.1177   4
  -1  -6 -14-8.72880 21.3603   2
   1   6  14-13.1274 16.8230   3
  -1  -6 -15 940.708 68.6759   2
  -1  -6 -15 1053.58 70.6447   1
   1  -6  15 886.936 61.1397   9
   1   6  15 1009.21 60.8827   3
   1  -6  15 820.055 60.7055   5
   1   6  15 899.655 66.2204   7
  -1   6 -15 904.635 63.7030   4
   1   6  15 957.770 66.4059   4
   1  -6  16 34.4088 21.2609   9
   1   6  16 39.7936 22.9986   4
   1  -6  16 4.22369 19.2993   5
  -1   6 -16 21.2811 22.7628   4
  -1  -7  16 4.22819 19.6640   9
  -1   7  16 4.15918 19.6854   4
   1  -7 -15 37.7058 24.5074   1
  -1  -7  15-12.3178 20.0930   9
  -1   7  15 18.3810 19.3699   7
  -1   7  15 10.4332 16.7424   3
   1  -7 -15 3.83932 17.5346   6
  -1   7  15 19.8517 20.3479   4
  -1  -7  15 17.0642 19.8408   5
   1  -7 -15-9.45586 20.7775   2
   1  -7 -14 846.304 62.7521   1
  -1  -7  14 982.116 63.9084   9
  -1   7  14 905.348 64.6757   7
  -1   7  14 870.161 57.5518   3
   1  -7 -14 894.016 59.6866   6
  -1  -7  14 816.309 54.1896   6
  -1  -7  14 924.643 63.2970   5
  -1   7  14 881.186 60.8185   4
   1   7 -14 855.019 58.5311   4
  -1   7  13 129.635 27.7405   2
  -1  -7  13 189.729 29.6753   9
  -1   7  13 130.083 26.0164   7
   1  -7 -13 84.8551 23.3276   6
  -1  -7  13 132.612 26.3561   5
   1   7 -13 97.8187 22.8654   4
  -1   7  13 213.308 29.3676   4
  -1  -7  13 114.498 21.5831   6
  -1   7  13 113.027 23.1043   3
  -1  -7  12 416.267 33.7465   8
  -1  -7  12 376.242 38.0124   9
   1  -7 -12 461.492 40.9229   6
  -1  -7  12 452.545 36.5163   6
  -1   7  12 379.608 36.4958   3
  -1   7  12 440.656 41.5521   2
  -1  -7  12 377.237 39.3195   5
   1   7 -12 464.537 40.3309   4
  -1   7  12 391.116 38.1163   4
  -1  -7  11-3.43360 15.0886   9
  -1   7  11-3.09822 13.8845   3
  -1  -7  11-2.71423 12.6229   6
   1  -7 -11-3.19933 14.8788   6
  -1  -7  11 10.4695 16.2298   5
  -1   7  11 9.40348 14.0470   4
   1   7 -11-2.99129 13.4053   4
   1  -7 -11-3.55510 15.9320   1
  -1   7  11 18.0920 16.2156   2
   1  -7 -10 39.2218 16.5115   1
  -1  -7  10 3.24582 14.2746   9
  -1   7  10 26.3019 15.5708   7
   1   7 -10 11.2001 11.1510   7
  -1   7  10 17.8251 15.2353   3
   1  -7 -10 3.03074 13.5938   6
  -1  -7  10 25.9983 14.2806   6
   1   7 -10 30.8744 14.8117   4
  -1   7  10 20.5276 14.5905   4
  -1   7  10 43.4291 15.8214   2
  -1   7   9 306.963 30.0840   4
   1   7  -9 299.890 29.4508   4
  -1   7   9 280.288 29.9515   7
   1   7  -9 335.158 27.4733   7
  -1   7   9 374.870 33.3893   3
   1  -7  -9 395.418 34.2255   6
  -1  -7   9 298.433 28.9306   6
   1  -7  -9 361.534 32.8623   1
  -1   7   9 325.307 32.1354   2
   1   7  -8 209.614 24.0586   4
  -1   7   8 233.194 24.9536   4
  -1  -7   8 177.148 23.9065   5
   1   7  -8 204.452 20.9317   7
  -1   7   8 169.184 23.0828   7
  -1   7   8 175.876 23.4412   3
  -1  -7   8 218.859 24.3539   6
   1  -7  -8 227.307 25.6330   6
  -1   7   8 187.872 24.2481   2
  -1  -7   8 161.767 13.1567   1
   1  -7  -8 206.285 25.1482   1
  -1   7   7 1688.27 75.6365   2
   1  -7  -7 1760.44 75.8794   1
  -1  -7   7 1622.46 56.9290   1
  -1  -7   7 1535.54 75.4480   9
   1   7  -7 1659.25 68.0769   7
  -1   7   7 1664.03 76.1119   7
  -1   7   7 1576.84 74.5479   3
   1  -7  -7 1721.88 76.9101   6
  -1  -7   7 1811.15 74.9363   6
  -1  -7   7 1688.25 76.7661   5
   1   7  -7 1532.79 72.1783   4
  -1   7   7 1663.21 74.2150   4
  -1  -7   6 148.773 11.2406   1
   1  -7  -6 146.817 19.3355   1
  -1  -7   6 139.797 19.3393   9
   1  -7  -6 126.450 12.7776   9
  -1   7   6 166.561 20.3441   7
   1   7  -6 136.643 16.6551   7
   1  -7  -6 178.597 21.4178   6
  -1  -7   6 157.512 20.2399   6
   1   7  -6 141.755 19.5319   4
  -1  -7   6 146.788 20.2672   5
  -1   7   6 169.108 20.8341   4
  -1   7   6 163.111 20.4282   2
  -1   7   5 902.727 45.7240   2
  -1  -7   5 813.604 31.4456   1
   1  -7  -5 842.619 44.2236   1
   1  -7  -5 807.914 36.5678   9
  -1  -7   5 831.728 46.3074   9
   1   7  -5 843.780 40.6915   7
  -1   7   5 879.837 46.5896   7
   1   7  -5 803.335 35.6608   3
  -1   7   5 785.805 45.5500   3
   1  -7  -5 826.746 46.0822   6
  -1  -7   5 769.696 43.8500   6
  -1  -7   5 750.439 44.5351   5
  -1   7   5 830.749 45.1094   4
   1   7  -5 927.328 46.6546   4
  -1   7   4 926.195 46.4668   2
  -1  -7   4 1007.67 35.4665   1
   1  -7  -4 1011.45 46.5752   1
   1  -7  -4 948.753 41.2006   9
  -1  -7   4 946.815 49.0233   9
   1   7  -4 967.621 43.7379   7
  -1   7   4 992.319 49.1744   7
   1   7  -4 946.391 40.6805   3
  -1   7   4 983.713 50.2845   3
  -1  -7   4 941.863 48.2523   6
   1  -7  -4 918.925 48.7259   6
   1  -7  -4 840.791 32.9246   5
  -1  -7   4 988.776 49.0223   5
   1   7  -4 930.350 47.5569   4
  -1   7   4 904.292 47.0971   4
   1  -7  -3 2.93094 7.72785   1
  -1  -7   3 0.70922 4.66454   1
  -1  -7   3 1.97213 7.55513   9
   1  -7  -3-2.67115 6.64010   9
  -1   7   3 5.86084 9.40436   7
   1   7  -3-8.62154 8.74953   7
   1   7  -3 1.32430 6.58405   3
  -1   7   3-6.19605 8.70539   3
   1  -7  -3 2.06530 8.51383   6
  -1  -7   3 13.9536 9.43445   6
   1   7  -3-5.70002 10.4284   4
   1  -7  -3 5.41731 5.60883   5
  -1  -7   3 1.85988 8.80265   5
  -1   7   3 9.58730 8.18870   2
  -1   7   2 1898.58 71.1871   2
  -1  -7   2 1958.38 60.1551   2
   1  -7  -2 1888.96 71.7011   9
  -1  -7   2 1832.76 75.5038   9
   1   7  -2 1840.20 71.3558   7
  -1   7   2 1826.04 75.3111   7
   1  -7  -2 1795.48 68.9458   1
  -1  -7   2 1903.07 64.6712   1
  -1   7   2 1973.04 77.6999   3
   1   7  -2 1904.24 72.0167   3
   1  -7  -2 1940.36 66.9962   5
  -1  -7   2 1884.08 74.3831   5
   1   7  -2 1861.82 76.0121   4
  -1  -7   1 16.2677 5.55654   2
  -1   7   1 28.0357 8.29828   2
   1  -7  -1 13.1768 6.81002   1
  -1  -7   1 20.7629 6.66187   1
   1  -7  -1 18.6285 8.54077   9
  -1  -7   1 24.7168 8.82885   9
  -1   7   1 21.2436 9.09143   7
   1   7  -1 17.4840 8.01865   7
  -1   7   1 31.2627 10.7372   3
   1   7  -1 26.7604 9.80049   3
   1  -7  -1 30.6146 8.92181   5
  -1  -7   1 17.8363 8.97516   5
   1   7  -1 22.0286 10.5960   4
  -1   7   1 16.8536 10.4257   4
  -1  -7   0 772.502 32.9726   2
  -1   7   0 748.205 32.7924   2
  -1  -7   0 745.846 34.1640   1
   1  -7   0 778.649 31.3470   1
  -1  -7   0 749.497 37.7278   9
   1  -7   0 743.355 39.2304   9
   1   7   0 732.693 37.9672   7
  -1   7   0 752.499 39.8328   7
   1   7   0 778.783 39.9907   3
  -1   7   0 736.801 39.6722   3
   1  -7   0 790.381 41.2510   6
  -1  -7   0 777.808 41.6465   6
  -1  -7   0 775.921 36.3666   5
   1  -7   0 751.912 36.7631   5
   1   7   0 813.548 41.5226   4
  -1   7   0 866.615 42.4465   4
  -1   7  -1 679.778 28.5545   2
  -1  -7  -1 719.684 33.9535   1
   1  -7   1 697.332 26.6119   1
  -1  -7  -1 714.058 34.5148   9
   1  -7   1 684.016 37.7597   9
  -1   7  -1 637.467 36.3926   7
   1   7   1 721.767 37.0430   7
  -1   7  -1 610.643 35.3996   3
   1   7   1 720.652 38.5359   3
  -1  -7  -1 717.933 39.3707   6
   1  -7   1 716.556 38.3169   6
   1  -7   1 679.702 35.8971   5
  -1   7  -1 655.840 38.0559   4
   1   7   1 662.313 38.0159   4
  -1   7  -2 592.477 24.5339   2
   1   7   2 664.911 33.3411   2
  -1  -7  -2 638.000 33.4902   1
   1  -7   2 674.032 22.5625   1
  -1  -7  -2 665.446 31.5289   9
   1  -7   2 629.687 37.0790   9
  -1   7  -2 603.039 35.4087   7
   1   7   2 562.911 33.9494   7
  -1   7  -2 617.508 33.7581   3
   1   7   2 607.983 36.6946   3
   1  -7   2 593.477 35.5189   6
  -1  -7  -2 721.010 39.3991   6
   1   7   2 675.924 29.2873   5
   1  -7   2 598.577 35.3244   5
   1   7   2 643.911 37.1456   4
  -1   7  -2 652.011 37.6136   4
   1   7   3 876.329 42.0847   2
  -1  -7  -3 911.077 43.1337   1
   1  -7   3 823.406 44.9539   9
  -1  -7  -3 867.977 36.5372   9
   1   7   3 939.214 45.1858   7
  -1   7  -3 731.221 41.0351   7
  -1   7  -3 828.147 39.5681   3
   1   7   3 887.057 46.0344   3
   1  -7   3 842.842 43.0812   6
  -1  -7  -3 823.187 44.6281   6
   1  -7   3 871.739 44.6861   5
   1   7   3 827.919 32.6274   5
  -1   7  -3 773.478 43.4359   4
   1   7   3 789.545 43.8196   4
   1   7   4 658.992 36.9134   2
  -1  -7  -4 592.002 35.6893   1
   1  -7   4 670.830 39.9259   9
  -1  -7  -4 616.524 28.0030   9
  -1   7  -4 555.854 34.6226   7
   1   7   4 652.086 38.2933   7
  -1   7  -4 636.147 32.3449   3
   1   7   4 538.959 36.6397   3
   1  -7   4 617.441 35.7842   6
  -1  -7  -4 629.890 38.4069   6
   1  -7   4 650.599 38.8119   5
   1   7   4 625.613 23.9886   5
   1   7   4 635.949 38.7121   4
  -1   7  -4 662.706 39.1245   4
   1   7   5 1941.58 78.5231   2
  -1  -7  -5 1883.67 77.9801   1
   1  -7   5 1894.10 81.3328   9
  -1   7  -5 1851.58 76.3360   7
   1   7   5 1997.70 80.3431   7
  -1   7  -5 1842.64 68.8124   3
   1   7   5 1796.24 79.4407   3
   1  -7   5 1934.04 76.3103   6
  -1  -7  -5 1876.15 79.4259   6
   1  -7   5 1679.67 77.8413   5
  -1   7  -5 1872.52 79.4873   4
   1   7   6 1601.51 71.8665   2
  -1  -7  -6 1661.85 72.1590   1
   1  -7   6 1665.13 74.3493   9
  -1   7  -6 1625.11 69.1500   7
   1   7   6 1499.19 70.7800   7
  -1   7  -6 1551.38 59.1501   3
   1  -7   6 1535.55 67.0467   6
  -1  -7  -6 1513.71 70.6513   6
   1  -7   6 1542.27 72.4173   5
  -1   7  -6 1587.31 72.2863   4
  -1   7  -7 5.17169 12.0259   4
  -1   7  -7 8.78516 12.5098   7
   1   7   7 2.65184 11.1776   7
   1   7   7 2.67260 12.8656   3
  -1  -7  -7-4.92781 11.2523   6
   1  -7   7 1.99768 9.45505   6
   1  -7   7 5.48866 11.5674   5
   1   7   7 7.86858 13.4415   2
  -1  -7  -7-2.60520 11.4485   1
  -1  -7  -8 403.694 35.1311   1
   1  -7   8 457.556 37.1984   9
   1   7   8 522.806 38.5343   7
  -1   7  -8 506.412 35.7196   7
   1   7   8 496.522 37.9920   3
  -1  -7  -8 502.619 36.8792   6
   1  -7   8 529.996 33.9095   6
   1  -7   8 499.510 38.6293   5
  -1   7  -8 383.944 34.5945   4
   1   7   8 459.718 36.5558   4
   1  -7   9 1928.29 88.6352   9
   1   7   9 2033.97 90.4671   7
  -1   7  -9 1791.08 82.4261   7
   1   7   9 2012.68 89.0300   3
  -1  -7  -9 2030.58 87.9636   6
   1  -7   9 1930.18 80.2732   6
  -1  -7  -9 1912.00 88.6879   1
   1   7   9 1894.69 87.6249   4
  -1   7  -9 1894.80 87.6443   4
   1   7  10-3.40094 14.6440   7
  -1   7 -10-2.71547 13.0728   7
   1   7  10 3.11299 14.4782   3
   1  -7  10 13.3958 13.3094   6
  -1  -7 -10 11.4667 14.2532   6
   1  -7  10 9.79915 13.7686   9
  -1   7 -10 12.6064 15.6697   4
   1   7  10 3.22293 13.2869   4
   1   7  11 271.789 33.1329   7
  -1   7 -11 279.380 30.3208   7
   1   7  11 230.962 29.4111   3
  -1  -7 -11 240.723 29.3275   6
   1  -7  11 259.335 25.7797   6
   1  -7  11 292.427 32.9983   9
   1  -7  11 237.377 30.9044   5
  -1   7 -11 275.460 31.8534   4
   1   7  11 286.163 32.9268   4
  -1  -7 -12 328.472 36.8284   2
   1  -7  12 238.191 31.6322   9
   1   7  12 327.913 37.8067   7
  -1   7 -12 233.218 30.1060   7
   1   7  12 274.004 33.0011   3
  -1  -7 -12 333.916 33.3572   6
   1  -7  12 232.307 25.0284   6
   1   7  12 220.760 31.0587   4
  -1   7 -12 203.529 30.0310   4
   1  -7  12 289.134 34.2473   5
  -1  -7 -13 395.489 42.0797   1
   1  -7  13 406.850 40.4363   9
   1   7  13 385.192 40.8953   7
  -1   7 -13 377.420 37.6528   7
  -1  -7 -13 381.193 37.8412   6
  -1  -7 -13 394.564 42.5802   2
   1   7  13 367.394 38.0306   3
   1   7  13 430.402 42.0253   4
  -1   7 -13 374.553 40.4612   4
   1  -7  13 376.605 40.8927   5
  -1  -7 -14 349.187 42.8310   1
  -1  -7 -14 246.661 36.8857   2
   1   7  14 316.468 36.1934   3
   1   7  14 269.208 36.4686   4
   1  -7  14 306.173 37.8155   5
  -1   7 -14 263.453 35.7406   4
   1  -7  14 340.263 37.9714   9
  -1  -7 -15 293.128 42.6645   1
   1  -7  15 330.734 38.0421   9
  -1   7 -15 360.340 41.1130   4
   1  -7  15 283.616 38.1806   5
   1   7  15 318.600 40.9770   4
  -1  -7 -15 367.464 45.1700   2
   1   7  15 385.089 39.9576   3
   1  -7  16 355.018 41.2856   9
  -1   7 -16 340.904 42.7189   4
  -1   8  15 24.0122 22.7496   7
  -1   8  15 57.0912 22.7075   3
   1  -8 -15 16.2664 20.2404   6
  -1  -8  15 43.9420 22.5392   9
  -1   8  15 29.0939 21.6317   4
  -1  -8  15 36.3500 21.8936   5
   1  -8 -14 88.5685 25.0225   2
  -1  -8  14 80.7507 25.4342   9
  -1   8  14 86.4838 26.3297   7
   1  -8 -14 35.4093 20.5810   6
  -1  -8  14 113.651 28.3211   5
   1   8 -14 119.443 25.7208   4
  -1   8  14 83.3412 23.2463   4
  -1  -8  14 60.6092 19.7545   6
  -1   8  14 86.0793 24.0525   3
   1  -8 -13 43.0927 22.0953   1
  -1   8  13 73.0892 21.3169   3
  -1  -8  13 40.8817 19.3622   9
   1  -8 -13 45.4447 19.1334   6
  -1  -8  13 15.5589 16.4248   6
  -1  -8  13-4.17821 19.0944   5
   1   8 -13 3.56002 19.5526   4
  -1   8  13 22.6285 19.0544   4
  -1  -8  12 11.7330 18.8359   9
  -1   8  12 46.1108 21.3796   3
  -1  -8  12 36.2537 16.8032   6
   1  -8 -12 21.7804 17.1907   6
   1  -8 -12 32.1295 19.9757   1
  -1   8  12 20.5079 19.0837   2
  -1   8  12 10.7145 16.3207   4
   1   8 -12 10.1509 16.5676   4
  -1  -8  12 7.94798 16.0159   5
  -1  -8  11 305.498 35.3479   9
  -1   8  11 347.754 36.5924   7
  -1   8  11 294.658 34.1904   3
   1  -8 -11 308.672 34.3107   6
  -1  -8  11 342.145 33.2373   6
   1   8 -11 320.721 33.4917   4
  -1   8  11 266.544 32.9131   4
   1  -8 -11 312.832 35.4869   1
  -1   8  11 351.280 37.3957   2
   1  -8 -10 937.682 58.3565   1
  -1  -8  10 897.621 58.3929   9
  -1   8  10 847.991 56.7088   7
  -1   8  10 962.604 58.5422   3
  -1  -8  10 963.460 55.4903   6
   1  -8 -10 939.059 58.8985   6
  -1   8  10 926.754 59.1757   2
  -1   8  10 989.708 57.9544   4
   1   8 -10 886.272 55.3950   4
  -1  -8   9 56.6072 18.3030   5
  -1   8   9 30.0113 16.7112   4
   1   8  -9 37.3282 16.3849   4
   1   8  -9 24.1522 13.9506   7
  -1   8   9 16.4886 14.8116   7
  -1   8   9 47.4341 18.4621   3
   1  -8  -9 28.3343 15.4375   6
  -1  -8   9 35.4473 14.8059   6
  -1   8   9 48.9080 16.2406   2
   1  -8  -9 37.8193 15.4538   1
   1  -8  -8 365.075 33.1320   1
  -1  -8   8 346.364 34.6368   9
   1   8  -8 390.840 29.5977   7
  -1   8   8 393.560 35.7952   7
  -1   8   8 396.266 35.3741   3
   1  -8  -8 461.143 37.2570   6
  -1  -8   8 444.842 34.5331   6
  -1   8   8 430.618 35.7921   2
  -1  -8   8 314.531 33.1869   5
  -1   8   8 427.659 34.8999   4
   1   8  -8 410.558 33.6531   4
   1  -8  -7 156.266 22.1152   1
  -1  -8   7 150.872 22.7544   9
  -1   8   7 129.037 22.0800   7
   1   8  -7 160.599 19.2445   7
  -1   8   7 135.694 22.9385   3
  -1  -8   7 155.231 21.8571   6
   1  -8  -7 122.507 21.3637   6
  -1  -8   7 179.816 23.3198   5
   1   8  -7 157.322 21.5529   4
  -1   8   7 117.857 20.9457   4
  -1   8   7 152.735 21.7132   2
  -1   8   6 968.917 53.6096   2
   1  -8  -6 1105.50 55.1040   1
  -1  -8   6 995.225 36.7521   1
  -1  -8   6 1080.44 57.9306   9
   1   8  -6 987.666 49.2800   7
  -1   8   6 1027.93 55.9882   7
   1  -8  -6 1085.32 57.4905   6
  -1  -8   6 1112.03 55.8789   6
  -1  -8   6 1067.94 57.2230   5
  -1   8   6 1100.82 56.3535   4
   1   8  -6 906.159 52.6186   4
  -1   8   5 6137.15 200.671   2
   1  -8  -5 5994.69 198.141   1
  -1  -8   5 6000.77 178.909   1
   1  -8  -5 6280.59 189.421   9
  -1  -8   5 6161.71 204.678   9
  -1   8   5 6090.30 203.285   7
   1   8  -5 6144.60 194.397   7
  -1   8   5 5795.59 203.943   3
   1   8  -5 6083.65 188.373   3
  -1  -8   5 6130.56 202.328   6
   1  -8  -5 5788.21 202.741   6
  -1  -8   5 5990.00 202.584   5
  -1   8   5 5758.75 174.907   5
  -1   8   5 6238.44 203.395   4
   1   8  -5 6126.69 202.231   4
  -1   8   4 549.474 34.5227   2
   1  -8  -4 511.683 32.8640   1
  -1  -8   4 561.188 23.7063   1
  -1  -8   4 527.277 36.5914   9
   1  -8  -4 493.750 29.3965   9
   1   8  -4 552.139 32.6273   7
  -1   8   4 539.126 36.1627   7
   1   8  -4 559.460 30.6798   3
  -1   8   4 537.397 37.1504   3
   1  -8  -4 507.767 36.2377   6
  -1  -8   4 489.439 34.9314   6
  -1  -8   4 563.230 36.5227   5
   1   8  -4 548.059 36.5353   4
  -1   8   4 617.373 38.0662   4
   1  -8  -3 215.969 19.2251   1
  -1  -8   3 191.580 13.1632   1
  -1  -8   3 234.472 23.0693   9
   1  -8  -3 182.421 17.9559   9
   1   8  -3 157.260 17.9341   7
  -1   8   3 204.716 21.4427   7
  -1   8   3 203.158 22.4961   3
   1   8  -3 177.131 17.6526   3
   1  -8  -3 168.897 20.6246   6
  -1  -8   3 177.144 20.8908   6
   1   8  -3 160.705 20.8721   4
  -1  -8   3 174.817 19.3790   5
   1  -8  -3 161.593 13.4884   5
  -1   8   3 211.737 19.0030   2
  -1   8   2 450.631 27.0945   2
  -1  -8   2 419.816 18.1544   2
  -1  -8   2 400.227 21.3550   1
   1  -8  -2 388.744 24.5603   1
   1  -8  -2 461.044 28.6101   9
  -1  -8   2 367.328 28.5373   9
  -1   8   2 421.974 30.8074   7
   1   8  -2 425.937 28.0792   7
   1   8  -2 495.221 29.7107   3
  -1   8   2 452.631 32.6553   3
  -1  -8   2 363.946 29.0299   6
   1  -8  -2 433.562 23.9775   5
  -1  -8   2 380.635 28.0687   5
   1   8  -2 468.976 32.1067   4
   1  -8  -1 23.7739 7.71812   1
  -1  -8   1 6.34608 6.31823   1
   1  -8  -1 8.99896 8.38032   9
  -1  -8   1 24.6785 10.2931   9
   1   8  -1 22.2358 10.3142   7
  -1   8   1 10.2063 10.4691   7
  -1   8   1 19.1161 10.5680   3
   1   8  -1 27.6704 11.4715   3
   1   8  -1 38.6200 12.5151   4
  -1   8   1 32.7734 12.1518   4
  -1  -8   1 5.06856 8.54003   5
   1  -8  -1 9.54413 7.39843   5
  -1   8   1 6.49924 7.41521   2
  -1  -8   1 15.3284 6.15440   2
  -1   8   0 1127.65 45.2826   2
  -1  -8   0 1173.45 45.5174   2
   1  -8   0 1194.31 43.9348   1
  -1  -8   0 1138.05 47.0549   1
  -1  -8   0 1152.16 51.8826   9
   1  -8   0 1119.85 53.4699   9
   1   8   0 1126.49 51.9885   7
  -1   8   0 1056.21 53.0800   7
   1   8   0 972.427 51.8599   3
  -1   8   0 1057.98 53.1321   3
  -1  -8   0 1177.25 56.5628   6
   1  -8   0 1182.90 55.9853   6
   1  -8   0 1105.67 49.9581   5
  -1  -8   0 1167.31 49.9095   5
  -1   8   0 1172.11 55.9632   4
   1   8   0 1161.64 55.7163   4
  -1   8  -1 298.867 18.0439   2
  -1  -8  -1 345.416 22.0089   2
  -1  -8  -1 338.759 23.0237   1
   1  -8   1 378.017 17.4626   1
  -1  -8  -1 334.920 23.7000   9
   1  -8   1 335.108 26.8452   9
  -1   8  -1 322.253 26.3590   7
   1   8   1 311.396 25.1905   7
   1   8   1 301.795 26.2953   3
  -1   8  -1 374.805 27.3720   3
  -1  -8  -1 342.334 28.1916   6
   1  -8   1 411.854 29.5177   6
   1   8   1 282.170 20.8993   5
   1  -8   1 331.345 24.8926   5
   1   8   1 310.962 26.1868   4
  -1   8  -1 303.287 26.3639   4
   1  -8   2 5.47905 3.83159   1
  -1  -8  -2-1.61702 8.16465   1
   1  -8   2-4.42718 9.92059   9
  -1  -8  -2 1.42426 7.08173   9
  -1   8  -2 1.96912 9.79040   7
   1   8   2 7.92754 9.05146   7
  -1   8  -2 1.79692 8.93435   3
   1   8   2 2.24732 9.67664   3
   1  -8   2 17.0280 10.7468   6
  -1  -8  -2 7.01765 11.4472   6
   1   8   2 5.48482 6.81801   5
   1  -8   2 5.88218 9.43918   5
   1   8   2 11.2484 11.0091   4
  -1   8  -2-4.53062 9.33889   4
  -1  -8  -3 2373.68 87.0393   1
  -1  -8  -3 2273.78 79.9269   9
   1  -8   3 2133.90 90.5158   9
   1   8   3 2233.04 88.8874   7
  -1   8  -3 2134.66 87.0834   7
  -1   8  -3 2176.98 84.1568   3
   1   8   3 2182.26 91.0138   3
  -1  -8  -3 2265.61 92.1515   6
   1  -8   3 2234.86 89.2022   6
   1   8   3 2253.42 74.9769   5
   1  -8   3 2102.69 88.4625   5
  -1   8  -3 2204.57 90.6788   4
   1   8   3 2338.10 91.7889   4
  -1  -8  -4-6.15396 10.5124   1
   1   8   4 2.02752 9.25928   2
   1  -8   4-7.57349 11.3134   9
  -1  -8  -4-2.21591 6.67581   9
  -1   8  -4-6.17626 9.74393   7
   1   8   4 2.28545 9.42138   7
   1   8   4-2.53099 10.1937   3
  -1   8  -4-3.17625 8.49017   3
   1  -8   4-4.28640 10.3170   6
  -1  -8  -4-2.47122 10.8596   6
   1   8   4 1.26654 4.58966   5
   1  -8   4 4.72977 9.96792   5
   1   8   4 7.31964 10.7218   4
  -1   8  -4 2.43694 11.9249   4
   1   8   5 5888.16 197.062   2
  -1  -8  -5 5964.99 197.257   1
   1  -8   5 5919.58 201.711   9
   1   8   5 6126.48 200.135   7
  -1   8  -5 5693.23 194.553   7
   1   8   5 5829.65 201.201   3
  -1   8  -5 5700.55 186.307   3
   1  -8   5 5856.77 195.653   6
  -1  -8  -5 5785.56 200.000   6
   1  -8   5 5822.16 199.845   5
  -1   8  -5 5914.96 200.199   4
  -1  -8  -6 669.502 43.5434   1
   1   8   6 680.558 44.7252   7
  -1   8  -6 759.202 43.3189   7
   1  -8   6 809.245 48.8989   9
  -1  -8  -6 789.983 47.1094   6
   1  -8   6 723.929 42.6168   6
   1  -8   6 631.528 44.4437   5
  -1   8  -6 763.668 46.6962   4
  -1  -8  -7 1358.92 67.4072   1
   1  -8   7 1371.62 69.4625   9
  -1   8  -7 1399.23 64.6941   7
   1   8   7 1304.62 67.6574   7
  -1  -8  -7 1147.67 64.3164   6
   1  -8   7 1368.23 63.5761   6
   1  -8   7 1315.48 68.3942   5
  -1   8  -7 1309.35 67.1925   4
  -1   8  -8 354.419 31.0146   7
   1   8   8 405.448 35.5656   7
   1   8   8 325.537 32.9262   3
  -1  -8  -8 439.793 35.8432   6
   1  -8   8 369.570 30.6994   6
   1   8   8 376.456 34.4375   4
   1  -8   8 318.148 33.1209   5
  -1   8  -8 354.818 33.9917   4
  -1  -8  -8 352.720 33.4957   1
  -1  -8  -9 72.8162 20.0671   1
   1  -8   9 98.3662 21.1973   9
   1   8   9 121.127 23.7619   7
  -1   8  -9 69.4135 17.2270   7
   1   8   9 124.673 22.4466   3
   1  -8   9 64.5244 14.8707   6
  -1  -8  -9 81.6109 19.4680   6
  -1  -8  -9 76.9918 20.7147   2
  -1   8  -9 146.505 24.3436   4
   1   8   9 35.8055 16.0837   4
   1  -8   9 54.9243 19.4466   5
  -1  -8 -10 143.478 25.1991   1
   1  -8  10 171.392 27.1615   9
  -1   8 -10 164.599 24.5682   7
   1   8  10 162.994 26.2234   7
   1   8  10 130.270 24.1175   3
  -1  -8 -10 167.260 25.7883   6
   1  -8  10 154.770 21.4871   6
  -1  -8 -10 137.930 25.4909   2
   1   8  10 197.307 28.3820   4
  -1   8 -10 107.928 24.6483   4
  -1  -8 -11 185.712 29.1120   1
   1  -8  11 112.423 24.0638   9
  -1   8 -11 108.521 22.0290   7
   1   8  11 132.212 25.6397   7
   1   8  11 149.902 26.3425   3
   1  -8  11 153.831 21.3800   6
  -1  -8 -11 101.992 22.9135   6
  -1  -8 -11 148.795 27.1556   2
  -1   8 -11 149.832 25.7644   4
   1   8  11 143.390 27.5018   4
  -1   8 -12 54.3184 19.3406   7
   1   8  12 58.2689 23.4952   7
   1   8  12 62.9164 21.1608   3
  -1  -8 -12 61.6209 20.9270   6
   1  -8  12 43.0778 19.5576   9
   1  -8  12 65.2870 21.5966   5
   1   8  12 109.081 27.0232   4
  -1   8 -12 90.4077 23.2487   4
   1  -8  13 2131.36 103.540   9
   1   8  13 1978.49 102.998   7
   1   8  13 2152.37 101.359   3
  -1  -8 -13 2048.14 98.2006   6
   1  -8  13 2000.91 103.276   5
   1   8  13 2235.88 105.459   4
  -1   8 -13 1875.47 98.2429   4
   1  -8  14 4.21657 20.6370   9
   1   8  14 15.6519 19.1516   3
  -1  -8 -14 23.8098 22.1493   2
  -1   8 -14 24.9380 18.9850   4
   1  -8  14 4.47119 18.4357   5
   1   8  14-4.33395 19.0490   4
   1   8  14 37.6618 23.4086   7
   1  -8  15 125.739 28.1533   9
   1   8  15 75.6427 24.1637   3
   1   8  15 131.597 30.2506   4
  -1   8 -15 91.0335 25.7226   4
   1  -9 -15 619.557 55.4677   6
  -1   9  15 751.277 57.5562   3
  -1   9  15 796.471 61.0237   4
  -1  -9  14 390.393 44.0371   9
   1  -9 -14 347.376 41.8130   6
  -1   9  14 403.072 43.1982   3
   1  -9 -14 346.712 42.8050   1
  -1   9  14 493.567 46.8227   4
  -1  -9  14 408.432 46.0588   5
   1   9 -14 375.710 41.3528   4
  -1  -9  13 35.0488 22.1270   9
  -1   9  13 11.9600 19.8292   3
   1  -9 -13-4.05130 18.5107   6
  -1  -9  13 29.7015 19.6805   6
  -1   9  13 40.0203 18.6210   4
  -1  -9  13 4.45258 22.4877   5
   1   9 -13 56.3937 21.9255   4
   1  -9 -13 4.46869 20.4160   1
   1  -9 -12 718.648 55.3462   1
  -1  -9  12 622.516 51.4760   9
  -1   9  12 556.340 49.7874   7
  -1   9  12 465.750 45.6851   3
   1  -9 -12 566.263 48.7914   6
  -1  -9  12 561.973 44.3165   6
  -1   9  12 691.567 54.9777   2
   1   9 -12 536.318 46.9402   4
  -1   9  12 576.371 48.2846   4
  -1  -9  11 16.0828 16.2106   9
  -1   9  11 4.03270 16.2588   7
  -1   9  11 33.8442 19.8439   3
  -1  -9  11 31.5231 16.4073   6
   1  -9 -11 18.7699 18.0863   6
  -1   9  11 44.1250 20.2661   2
   1  -9 -11 31.1038 19.9386   1
  -1   9  11 18.1559 18.3481   4
  -1  -9  11 36.3100 20.6887   5
   1   9 -11 44.7097 20.0638   4
  -1   9  10 197.188 30.5661   7
  -1   9  10 174.267 28.0880   3
   1  -9 -10 262.852 32.5142   6
  -1  -9  10 233.231 28.8330   6
   1  -9 -10 215.842 30.4194   1
  -1   9  10 268.428 32.9712   2
   1   9 -10 249.378 31.2595   4
  -1  -9  10 305.192 34.5301   5
  -1   9  10 265.810 31.6702   4
  -1  -9   9 421.665 39.9168   9
  -1   9   9 338.375 36.5946   7
  -1   9   9 454.177 41.5591   3
  -1  -9   9 373.128 35.1431   6
   1  -9  -9 393.130 38.6436   6
  -1   9   9 439.536 38.6882   4
   1   9  -9 413.252 37.7945   4
  -1  -9   9 431.282 39.6304   5
  -1   9   9 362.053 35.9302   2
   1  -9  -9 466.916 39.6708   1
   1  -9  -8 24.2529 14.6027   1
  -1  -9   8 41.2716 17.6330   9
   1   9  -8 35.4725 14.1947   7
  -1   9   8 26.7463 15.5568   7
  -1   9   8 26.8251 16.4164   3
  -1  -9   8 5.80946 13.2753   6
   1  -9  -8-3.30225 13.9284   6
  -1   9   8 6.34601 15.5354   2
  -1   9   8 12.4826 13.9945   4
  -1  -9   8 10.1183 15.6939   5
   1   9  -8 32.8826 16.2038   4
   1  -9  -7 99.2596 19.2696   1
  -1  -9   7 103.848 22.0214   9
   1   9  -7 124.781 18.6616   7
  -1   9   7 113.032 20.7829   7
   1  -9  -7 116.990 22.0041   6
  -1  -9   7 138.617 21.6923   6
  -1   9   7 145.255 21.8167   2
  -1  -9   7 176.568 25.0488   5
   1   9  -7 180.214 24.7703   4
  -1   9   7 107.130 21.0727   4
   1  -9  -6 74.6938 16.4983   1
  -1  -9   6 82.4391 17.9135   9
  -1   9   6 76.7767 19.0008   7
   1   9  -6 46.7105 14.5303   7
  -1   9   6 52.2349 18.4257   3
  -1  -9   6 74.5553 17.2780   6
   1  -9  -6 87.9139 19.1332   6
  -1  -9   6 70.4673 18.1753   5
   1   9  -6 46.6991 15.0180   4
  -1   9   6 79.7213 17.8082   4
  -1   9   6 105.726 17.4999   2
  -1   9   5 432.245 32.9879   2
   1  -9  -5 374.606 30.1791   1
  -1  -9   5 389.669 33.5468   9
  -1   9   5 398.059 33.7781   7
   1   9  -5 407.585 29.3287   7
  -1   9   5 419.709 35.1382   3
   1  -9  -5 361.036 33.4482   6
  -1  -9   5 394.633 32.7347   6
  -1  -9   5 370.188 32.7642   5
   1   9  -5 341.948 31.2344   4
  -1   9   5 405.086 33.2748   4
  -1   9   4 231.103 22.1665   2
   1  -9  -4 207.447 21.7079   1
  -1  -9   4 188.031 12.7038   1
   1  -9  -4 214.254 20.0227   9
  -1  -9   4 136.760 22.1141   9
  -1   9   4 200.235 24.0891   7
   1   9  -4 146.681 19.2462   7
  -1   9   4 184.828 24.0681   3
   1   9  -4 147.867 18.3287   3
  -1  -9   4 175.343 22.6548   6
   1  -9  -4 215.844 24.9568   6
  -1   9   4 193.297 13.7471   5
   1   9  -4 239.324 24.9277   4
  -1  -9   4 160.735 22.1557   5
  -1   9   4 166.790 22.8187   4
  -1   9   3 504.544 33.4052   2
   1  -9  -3 542.417 32.6739   1
  -1  -9   3 572.233 25.5199   1
  -1  -9   3 525.307 37.5716   9
   1  -9  -3 557.799 33.8068   9
   1   9  -3 580.866 34.9233   7
  -1   9   3 604.238 39.7750   7
   1   9  -3 516.474 32.9751   3
  -1   9   3 523.229 38.4599   3
  -1  -9   3 561.384 39.0134   6
   1  -9  -3 552.506 39.0700   6
  -1  -9   3 656.580 39.5412   5
   1   9  -3 553.629 38.6535   4
  -1  -9   2 978.373 34.7952   2
  -1   9   2 947.103 45.7329   2
  -1  -9   2 1008.25 39.6677   1
   1  -9  -2 962.560 44.1844   1
  -1  -9   2 923.423 50.6184   9
   1  -9  -2 928.379 47.4683   9
  -1   9   2 1071.29 53.9826   7
   1   9  -2 946.167 47.9808   7
  -1   9   2 920.202 52.0024   3
   1   9  -2 936.837 48.1646   3
  -1  -9   2 986.867 53.4115   6
   1  -9  -2 903.210 42.0760   5
  -1  -9   2 996.323 50.2657   5
   1   9  -2 937.710 52.0227   4
  -1   9   1 617.390 32.5504   2
  -1  -9   1 625.113 27.9786   2
  -1  -9   1 679.426 31.4412   1
   1  -9  -1 640.128 31.2999   1
  -1  -9   1 603.319 37.7430   9
   1  -9  -1 611.770 37.3701   9
  -1   9   1 584.833 38.9320   7
   1   9  -1 638.756 37.3633   7
   1   9  -1 609.436 38.0546   3
  -1   9   1 614.261 39.8456   3
   1  -9  -1 517.434 38.4709   6
   1  -9  -1 608.124 33.5113   5
  -1  -9   1 590.669 35.8290   5
   1   9  -1 587.368 39.3261   4
  -1   9   1 660.201 41.7163   4
  -1   9   0 351.037 22.5067   2
  -1  -9   0 429.073 24.6288   2
  -1  -9   0 501.943 27.4026   1
   1  -9   0 506.583 24.5616   1
   1  -9   0 458.297 32.2149   9
  -1  -9   0 488.809 32.2160   9
  -1   9   0 425.750 32.6186   7
   1   9   0 483.009 32.3691   7
  -1   9   0 489.625 35.0116   3
   1   9   0 490.847 34.0687   3
   1  -9   0 497.156 35.0064   6
   1  -9   0 422.457 28.7551   5
   1   9   0 520.454 36.0259   4
  -1   9   0 474.577 34.8681   4
  -1  -9  -1 448.397 26.5665   2
  -1  -9  -1 424.335 27.2914   1
   1  -9   1 438.938 20.6782   1
  -1  -9  -1 428.042 28.9743   9
   1  -9   1 388.227 31.4113   9
   1   9   1 419.676 30.9826   7
  -1   9  -1 352.936 30.0927   7
  -1   9  -1 412.276 30.7253   3
   1   9   1 444.289 33.6852   3
   1  -9   1 462.857 34.0311   6
  -1  -9  -1 413.961 32.8506   6
   1  -9   1 437.134 30.1803   5
   1   9   1 484.146 27.9895   5
  -1   9  -1 382.739 32.3019   4
   1   9   1 489.853 34.8946   4
  -1  -9  -2 722.247 39.0150   2
  -1  -9  -2 785.886 40.8449   1
   1  -9   2 751.634 27.2913   1
  -1  -9  -2 798.210 40.0713   9
   1  -9   2 869.162 48.2551   9
   1   9   2 775.155 44.3619   7
  -1   9  -2 729.031 43.2669   7
  -1   9  -2 867.753 44.4753   3
   1   9   2 648.735 43.5812   3
  -1  -9  -2 758.093 46.8271   6
   1  -9   2 802.762 46.2213   6
   1   9   2 781.603 36.1699   5
   1  -9   2 764.361 43.8756   5
  -1   9  -2 733.103 45.8922   4
   1   9   2 742.363 45.7742   4
  -1  -9  -3 1749.92 71.6761   2
  -1  -9  -3 1728.03 72.0620   1
   1  -9   3 1604.98 76.9400   9
  -1  -9  -3 1612.23 65.7507   9
   1   9   3 1789.17 76.8531   7
  -1   9  -3 1801.88 75.7861   7
  -1   9  -3 1572.64 69.9876   3
   1   9   3 1769.41 79.1131   3
  -1  -9  -3 1734.60 78.9576   6
   1  -9   3 1694.85 75.9571   6
   1  -9   3 1694.73 75.8425   5
   1   9   3 1717.66 61.4864   5
   1   9   3 1798.01 78.9473   4
  -1   9  -3 1648.14 77.0325   4
  -1  -9  -4 1873.44 78.0394   1
   1  -9   4 1758.14 82.2273   9
  -1   9  -4 1829.16 78.4273   7
   1   9   4 1792.07 80.4297   7
  -1   9  -4 1650.76 72.1209   3
   1   9   4 1779.07 82.8863   3
  -1  -9  -4 1892.30 84.0723   6
   1  -9   4 1899.84 80.7673   6
   1  -9   4 1728.20 79.9375   5
   1   9   4 1864.86 61.7534   5
   1   9   4 1814.16 82.0227   4
  -1   9  -4 1769.19 81.8062   4
  -1  -9  -5 6156.67 206.002   1
   1  -9   5 5942.05 210.158   9
  -1   9  -5 6071.61 204.430   7
   1   9   5 6122.66 208.770   7
   1   9   5 6172.92 211.902   3
  -1   9  -5 6023.45 195.779   3
  -1  -9  -5 6195.41 211.288   6
   1  -9   5 6121.02 205.823   6
   1  -9   5 5957.74 208.831   5
  -1   9  -5 5996.16 209.554   4
   1  -9   6 22.1016 15.9456   9
   1   9   6-2.92204 12.5872   7
  -1   9  -6 19.6202 13.1170   7
   1   9   6 37.6941 15.1261   3
  -1  -9  -6 14.9471 13.1425   6
   1  -9   6 5.01855 12.0855   6
   1  -9   6 6.06128 14.0997   5
  -1   9  -6 32.7015 16.5293   4
  -1  -9  -6 10.7720 12.9695   1
  -1  -9  -7 91.4219 19.4838   1
   1  -9   7 83.4165 19.7585   9
   1   9   7 62.7134 19.3794   7
  -1   9  -7 64.0181 16.1781   7
  -1  -9  -7 34.0668 15.9782   6
   1  -9   7 66.2701 16.8651   6
  -1  -9  -7 74.3380 19.1151   2
   1  -9   7 42.2647 17.0050   5
  -1   9  -7 87.1973 19.6332   4
  -1  -9  -8 395.403 36.6639   1
   1  -9   8 376.338 36.3390   9
   1   9   8 306.076 33.6063   7
  -1   9  -8 327.623 31.3296   7
   1   9   8 372.654 36.4709   3
  -1  -9  -8 347.038 35.0935   6
   1  -9   8 378.996 32.4700   6
  -1  -9  -8 490.755 39.5909   2
   1  -9   8 375.125 36.0528   5
   1   9   8 350.571 36.4649   4
  -1   9  -8 320.403 33.6274   4
  -1   9  -9 20.6192 16.5431   4
   1   9   9-7.04711 15.4842   4
   1  -9   9-14.7925 17.1987   5
  -1   9  -9-2.82368 14.6821   7
   1   9   9 10.8156 16.7665   7
   1   9   9 3.60318 15.8341   3
   1  -9   9 13.2252 12.5190   6
  -1  -9  -9 6.67155 15.5136   6
  -1  -9  -9 7.06177 15.8236   2
  -1  -9  -9 17.4335 15.9233   1
  -1  -9 -10 301.221 35.5761   1
   1  -9  10 221.163 31.3116   9
   1   9  10 358.697 37.6499   7
  -1   9 -10 276.450 30.8393   7
   1   9  10 232.599 32.0710   3
  -1  -9 -10 245.739 31.2319   6
   1  -9  10 242.685 27.2201   6
  -1  -9 -10 236.548 32.5892   2
   1   9  10 241.756 32.6377   4
   1  -9  10 207.790 30.0826   5
  -1   9 -10 216.738 31.1018   4
  -1  -9 -11 20.2348 17.0601   1
   1  -9  11 40.5741 21.9840   9
   1   9  11 16.4638 21.4028   7
  -1   9 -11 3.12871 16.5010   7
   1   9  11 11.6818 17.7850   3
  -1  -9 -11 10.7626 16.9818   6
   1  -9  11-2.74390 13.2116   6
  -1  -9 -11 4.10264 18.0309   2
   1   9  11 3.92357 16.8957   4
  -1   9 -11 15.1725 18.5633   4
  -1  -9 -12 134.201 29.0158   1
   1  -9  12 139.440 27.8444   9
   1   9  12 153.326 30.5917   7
   1   9  12 205.180 32.4728   3
  -1  -9 -12 122.434 26.6064   6
  -1  -9 -12 144.857 28.3836   2
   1   9  12 185.847 31.7002   4
  -1   9 -12 99.4148 26.2411   4
  -1  -9 -13 50.6949 22.6038   1
   1  -9  13 56.9536 23.4712   9
   1   9  13 74.3371 27.1291   7
  -1  -9 -13 95.6071 26.2956   6
  -1  -9 -13 60.7342 24.3397   2
   1   9  13 37.2269 21.8657   3
   1   9  13 8.67295 20.9312   4
  -1   9 -13 49.8718 21.9692   4
   1  -9  13 86.5700 26.9064   5
   1   9  14 338.204 40.3091   3
   1  -9  14 379.555 44.3754   9
   1   9  14 380.994 44.8912   4
  -1   9 -14 272.747 38.6885   4
   1 -10 -14 53.2859 23.8523   6
  -1  10  14 127.424 29.5016   3
  -1  10  14 79.2338 26.6241   4
   1 -10 -13 46.1085 24.6594   1
  -1 -10  13 37.3677 23.5928   9
  -1  10  13 28.5956 22.1752   7
  -1  10  13 47.4830 23.0872   3
   1 -10 -13 30.2578 21.1632   6
  -1 -10  13 55.9121 20.6142   6
   1 -10 -13 9.51261 22.9064   2
  -1  10  13 4.24093 20.0839   4
   1  10 -13-3.96613 21.2143   4
  -1 -10  12 139.530 29.0410   9
  -1  10  12 67.9535 25.1450   7
  -1  10  12 139.086 31.6538   3
  -1 -10  12 131.029 25.2691   6
   1 -10 -12 171.846 31.9089   6
   1 -10 -12 138.501 28.7111   1
  -1 -10  12 117.371 28.0238   5
  -1  10  12 162.913 29.7540   4
   1  10 -12 145.387 28.5798   4
  -1  10  11 527.898 49.1071   7
  -1  10  11 643.400 51.4658   3
   1 -10 -11 514.642 47.8642   6
  -1 -10  11 508.532 43.3863   6
   1 -10 -11 541.165 47.9826   1
  -1  10  11 562.052 49.9108   2
  -1  10  11 577.510 49.2408   4
   1  10 -11 581.773 47.4245   4
  -1 -10  11 546.230 49.4907   5
  -1 -10  10 4.12775 18.1390   9
  -1  10  10-4.05968 18.8799   7
  -1  10  10-7.93758 18.1247   3
   1 -10 -10-3.90843 17.1752   6
  -1 -10  10-3.32464 16.0042   6
  -1  10  10-15.6406 18.1845   2
   1 -10 -10-7.50043 18.6449   1
  -1 -10  10 36.7298 21.5207   5
   1  10 -10 17.7013 16.1676   4
  -1  10  10 3.73484 15.7422   4
  -1 -10   9-3.93153 16.5752   9
  -1  10   9 23.0138 20.2296   7
  -1  10   9 3.83146 17.5013   3
   1 -10  -9 15.0594 16.5482   6
  -1 -10   9 19.5441 15.6845   6
  -1  10   9 14.5143 17.1776   2
   1 -10  -9 3.46228 16.1058   1
   1  10  -9 6.80528 17.6958   4
  -1 -10   9 27.0011 19.1808   5
  -1  10   9 32.1676 20.3610   4
  -1 -10   8-26.1412 17.3682   9
  -1  10   8 14.4883 16.5420   7
  -1  10   8 3.68989 16.5368   3
  -1 -10   8-3.19121 15.1046   6
   1 -10  -8-14.5016 16.5573   6
   1  10  -8 19.6440 17.2655   4
  -1 -10   8 3.63164 15.9597   5
  -1  10   8-6.84997 16.4881   4
  -1  10   8-13.3979 16.6533   2
   1 -10  -8-9.54042 16.2981   1
   1 -10  -7 14.5111 13.5045   1
  -1 -10   7 28.2967 16.1593   9
  -1  10   7 10.2687 15.6380   7
  -1 -10   7 50.0521 16.5022   6
   1 -10  -7 20.9473 15.9499   6
  -1  10   7 13.1522 13.8662   4
  -1 -10   7-6.81158 14.6708   5
   1  10  -7 12.6270 14.9473   4
  -1  10   7 9.22569 13.5212   2
  -1  10   6 609.113 41.7920   2
   1 -10  -6 554.920 39.8985   1
  -1 -10   6 558.134 43.7964   9
  -1  10   6 485.769 41.3720   7
   1  10  -6 584.274 37.3597   7
  -1  10   6 578.568 45.1884   3
  -1 -10   6 568.270 42.5052   6
   1 -10  -6 545.305 43.4678   6
  -1 -10   6 591.960 43.9985   5
   1  10  -6 573.971 43.3767   4
  -1  10   6 592.329 44.0831   4
  -1  10   5 1956.73 85.4843   2
   1 -10  -5 2015.56 84.9212   1
  -1 -10   5 1993.77 91.8559   9
  -1  10   5 2021.47 91.8251   7
   1  10  -5 1899.14 81.5580   7
  -1  10   5 2009.06 92.7373   3
   1 -10  -5 2018.23 92.7093   6
  -1 -10   5 2086.44 91.7482   6
  -1 -10   5 1862.86 88.6996   5
  -1  10   5 2086.46 92.0270   4
   1  10  -5 2031.34 91.2950   4
  -1  10   4 404.845 31.0305   2
   1 -10  -4 382.617 29.9446   1
  -1 -10   4 417.477 35.2476   9
   1  10  -4 425.115 31.3554   7
  -1  10   4 365.624 33.3107   7
  -1  10   4 362.153 34.7851   3
   1  10  -4 348.244 27.8330   3
  -1 -10   4 429.940 36.0925   6
   1 -10  -4 349.090 34.1319   6
  -1 -10   4 381.219 33.4312   5
  -1  10   4 324.697 32.3055   4
   1  10  -4 408.206 34.9130   4
   1 -10  -3 18.4485 10.7563   1
   1 -10  -3 16.1529 11.3637   9
  -1 -10   3 5.55061 12.1968   9
  -1  10   3-2.79781 12.7779   7
   1  10  -3 2.16780 10.9458   7
   1  10  -3 2.11219 10.3369   3
  -1  10   3-2.98549 12.8553   3
   1 -10  -3 3.05288 13.4164   6
  -1 -10   3-2.95972 11.9214   6
   1  10  -3 5.68761 12.7452   4
  -1 -10   3 2.52567 11.5352   5
  -1  10   3 12.2045 9.46091   2
  -1  10   2 1640.80 67.6906   2
  -1 -10   2 1635.49 59.7159   1
   1 -10  -2 1717.07 66.3623   1
  -1 -10   2 1636.51 75.4775   9
   1 -10  -2 1615.45 71.0871   9
  -1  10   2 1547.55 75.1960   7
   1  10  -2 1625.45 71.4585   7
  -1  10   2 1602.68 77.0926   3
   1  10  -2 1619.41 72.3092   3
  -1 -10   2 1694.15 78.8518   6
  -1 -10   2 1634.94 72.8050   5
   1  10  -2 1617.58 77.0703   4
  -1 -10   1 86.2268 12.0774   1
   1 -10  -1 101.426 13.4407   1
  -1 -10   1 111.073 19.4867   9
   1 -10  -1 66.9519 14.9713   9
  -1  10   1 73.0203 16.7064   7
   1  10  -1 107.421 17.6509   7
   1  10  -1 57.8072 15.4584   3
  -1  10   1 35.3762 15.3210   3
   1 -10  -1 104.671 19.7788   6
  -1 -10   1 104.203 11.1277   2
   1  10  -1 81.2903 18.1000   4
  -1  10   1 96.8315 19.2176   4
  -1 -10   1 100.488 17.1373   5
   1 -10  -1 75.9654 13.8720   5
  -1 -10   0 203.745 18.4453   1
   1 -10   0 228.420 16.5305   1
  -1 -10   0 244.040 23.5189   9
   1 -10   0 186.846 23.3065   9
  -1  10   0 163.009 22.3679   7
   1  10   0 184.672 22.7130   7
   1  10   0 181.398 23.8486   3
  -1  10   0 140.056 21.3350   3
   1 -10   0 262.724 27.9983   6
   1 -10   0 230.371 22.4145   5
   1  10   0 208.272 25.5399   4
  -1  10   0 216.418 25.9457   4
  -1 -10   0 219.485 17.3319   2
  -1 -10  -1 691.660 36.0647   2
  -1 -10  -1 784.135 39.0523   1
   1 -10   1 708.164 44.7189   9
  -1 -10  -1 654.133 39.6296   9
  -1  10  -1 713.107 44.5961   7
   1  10   1 701.759 43.1236   7
  -1  10  -1 755.187 44.7805   3
   1  10   1 621.291 44.1168   3
  -1 -10  -1 657.645 45.4608   6
   1 -10   1 704.542 45.7780   6
   1 -10   1 736.811 42.0515   5
   1  10   1 718.496 37.7517   5
   1  10   1 700.455 45.6172   4
  -1  10  -1 602.434 43.4029   4
  -1 -10  -2 44.9054 12.8591   2
  -1 -10  -2 9.44229 9.86344   1
   1 -10   2 30.4985 13.5995   9
  -1 -10  -2 64.1824 13.0970   9
   1  10   2 47.8819 14.7214   7
  -1  10  -2 32.4644 14.4225   7
  -1  10  -2 35.1391 13.3757   3
   1  10   2 28.4952 13.9751   3
   1 -10   2 19.5600 13.2581   6
  -1 -10  -2 18.1918 13.8778   6
   1  10   2 32.7044 9.88447   5
  -1  10  -2 64.0392 17.3764   4
   1  10   2 37.7273 13.7671   4
   1 -10   2 38.2820 13.4971   5
  -1 -10  -3 8.23936 10.5565   2
  -1 -10  -3-2.11706 10.3600   1
   1 -10   3 8.81219 14.8306   9
   1  10   3 31.8951 15.6706   7
  -1  10  -3 17.5563 12.4696   7
  -1  10  -3-2.21574 11.0164   3
   1  10   3-12.0007 13.1843   3
   1 -10   3 2.78280 12.7088   6
  -1 -10  -3-3.08839 12.4389   6
   1  10   3 14.0329 7.48284   5
  -1  10  -3-8.91908 13.8267   4
   1  10   3-5.95519 12.8207   4
   1 -10   3-2.61162 11.9271   5
  -1 -10  -4 9.41343 12.2366   1
   1 -10   4-12.4306 13.6565   9
  -1  10  -4-2.54045 12.4316   7
   1  10   4-2.81638 12.8620   7
  -1  10  -4 8.34530 10.2095   3
   1  10   4 9.46017 13.5775   3
   1 -10   4-2.78412 13.1772   6
  -1 -10  -4 12.6355 12.7226   6
  -1 -10  -4 4.64869 10.8098   2
  -1  10  -4 3.05513 12.8775   4
   1  10   4 6.14596 13.7715   4
   1 -10   4-5.66437 12.6924   5
  -1 -10  -5 387.258 33.7055   1
   1 -10   5 456.238 38.2442   9
   1  10   5 377.048 35.3011   7
  -1  10  -5 438.461 34.4170   7
   1  10   5 344.046 35.3107   3
   1 -10   5 439.051 35.6242   6
  -1 -10  -5 482.890 39.4873   6
  -1  10  -5 403.822 36.7993   4
   1  10   5 465.430 38.7988   4
   1 -10   5 342.090 34.3097   5
  -1 -10  -5 456.230 34.9895   2
  -1 -10  -6 512.657 39.6152   2
  -1 -10  -6 613.181 42.2455   1
   1 -10   6 553.740 44.6246   9
  -1  10  -6 536.346 40.0873   7
   1  10   6 579.974 44.5026   7
   1  10   6 640.924 47.1879   3
  -1 -10  -6 640.082 46.0957   6
   1 -10   6 549.368 41.4412   6
   1 -10   6 652.508 46.5186   5
  -1  10  -6 543.106 43.5815   4
  -1 -10  -7 932.413 56.8128   2
  -1 -10  -7 1018.01 58.2685   1
   1 -10   7 867.072 58.4547   9
   1  10   7 899.782 57.8357   7
  -1  10  -7 827.891 52.4142   7
   1  10   7 938.249 59.8243   3
   1 -10   7 964.634 55.0160   6
  -1 -10  -7 958.577 59.5398   6
   1 -10   7 953.406 59.7969   5
  -1  10  -7 949.399 58.6268   4
  -1 -10  -8 33.8082 17.8333   1
   1 -10   8 7.65554 15.4226   9
  -1  10  -8 8.60058 14.2598   7
   1  10   8 28.9540 18.2780   7
   1 -10   8 11.5139 15.8047   6
  -1 -10  -8 31.9121 16.4957   6
  -1 -10  -8 13.6837 15.9152   2
   1  10   8 14.5322 16.9015   4
   1 -10   8-3.73342 15.3965   5
  -1  10  -8 17.7389 17.0839   4
   1 -10   9 99.0201 23.6497   5
   1  10   9 30.4574 17.7588   4
  -1  10  -9 25.9076 18.4518   4
  -1  10  -9 68.6705 19.8586   7
   1  10   9 38.5442 19.8004   7
   1  10   9 90.4615 22.1764   3
   1 -10   9 52.4407 17.7927   6
  -1 -10  -9 25.6318 17.3847   6
  -1 -10  -9 48.1665 19.5863   2
  -1 -10  -9 40.1982 19.0506   1
   1  10  10 55.9047 21.7560   4
   1 -10  10 83.7419 25.5989   5
  -1  10 -10 108.160 24.8225   4
   1  10  10 86.0935 23.7389   7
   1  10  10 65.3010 22.2308   3
  -1 -10 -10 98.2099 23.1148   6
   1 -10  10 79.5493 20.3542   6
  -1 -10 -10 87.8141 24.1599   2
  -1 -10 -10 70.7988 23.0452   1
  -1 -10 -11-12.6410 18.5166   1
   1 -10  11-4.36659 19.5686   9
   1  10  11-4.35104 19.1202   7
   1  10  11 8.44068 20.6518   3
   1 -10  11 2.97498 16.5366   6
  -1 -10 -11 3.89491 17.4548   6
  -1 -10 -11-12.8386 19.5438   2
  -1  10 -11 8.05848 19.3961   4
   1  10  11-8.36685 18.0123   4
   1 -10  11 13.2210 18.9749   5
  -1 -10 -12-4.49217 20.1319   1
   1 -10  12 22.6597 21.8165   9
   1  10  12 4.60533 21.7971   7
  -1 -10 -12 20.0200 22.2569   6
   1  10  12 4.37467 19.9788   4
  -1  10 -12 4.19521 18.8011   4
  -1 -10 -12-4.56374 19.6503   2
   1  10  12 4.34682 22.2767   3
  -1 -10 -13 81.0042 26.2342   1
   1 -10  13 65.5380 24.7718   9
   1  10  13 124.688 30.1329   3
  -1 -10 -13 53.3379 22.3242   6
  -1 -10 -13 72.6045 26.6465   2
  -1  10 -13 74.0332 25.4720   4
   1  10  13 59.3168 23.4740   4
   1  11 -13 66.7881 24.9549   4
  -1 -11  12 19.0701 20.9515   5
  -1  11  12 26.0022 19.4223   4
   1  11 -12 36.5040 21.9755   4
  -1  11  12 23.8828 22.6081   7
  -1  11  12-4.54598 23.9731   3
   1 -11 -12-17.9284 24.2840   6
  -1 -11  12-11.0085 19.3515   6
   1 -11 -12 23.2080 20.8021   2
   1 -11 -12 17.8213 22.8332   1
  -1  11  11 505.289 48.4734   7
  -1  11  11 523.335 49.8298   3
  -1 -11  11 534.079 45.8876   6
   1 -11 -11 522.870 49.4694   6
   1 -11 -11 496.616 47.6860   1
  -1 -11  11 419.335 45.6334   5
  -1  11  11 384.641 44.0913   4
   1  11 -11 495.455 45.9531   4
  -1 -11  10 437.856 46.0422   9
  -1  11  10 454.700 45.7896   7
  -1  11  10 400.661 44.4567   3
   1 -11 -10 401.362 43.1890   6
  -1 -11  10 441.299 41.7913   6
   1 -11 -10 466.393 44.0553   1
  -1  11  10 426.912 43.5569   4
  -1 -11  10 481.724 46.5113   5
   1  11 -10 433.960 43.0928   4
  -1 -11   9 207.223 31.9019   9
  -1  11   9 86.3809 23.6256   7
  -1  11   9 95.9671 24.5144   3
  -1 -11   9 127.367 24.2772   6
   1 -11  -9 122.778 27.0882   6
   1 -11  -9 71.9898 23.2308   1
  -1  11   9 94.8444 23.7724   2
  -1  11   9 104.763 23.8213   4
  -1 -11   9 106.931 27.6956   5
   1  11  -9 99.4876 24.2088   4
  -1 -11   8 129.019 26.9837   9
  -1  11   8 187.548 30.1561   7
  -1 -11   8 191.765 28.3610   6
   1 -11  -8 205.976 30.3613   6
   1 -11  -8 162.435 26.5336   1
  -1  11   8 231.780 29.7040   2
  -1  11   8 130.934 25.9532   4
   1  11  -8 178.419 29.1745   4
  -1 -11   8 186.499 29.4031   5
  -1 -11   7 72.8189 23.1656   9
  -1  11   7 59.3977 22.4436   7
  -1  11   7 50.5271 20.8597   3
   1 -11  -7 99.6584 24.1280   6
  -1 -11   7 55.0082 18.7171   6
   1 -11  -7 81.9101 19.4977   1
  -1  11   7 58.1939 19.1494   2
   1  11  -7 48.4830 20.9470   4
  -1  11   7 61.4271 19.4045   4
  -1 -11   7 69.4470 21.8651   5
  -1 -11   6 225.285 30.4431   9
  -1  11   6 109.487 23.0167   7
  -1  11   6 194.527 29.1796   3
  -1 -11   6 166.270 25.5065   6
   1 -11  -6 122.547 25.4476   6
   1 -11  -6 165.363 24.1322   1
  -1  11   6 142.034 23.3804   2
   1  11  -6 151.653 24.6350   4
  -1 -11   6 126.723 25.3832   5
  -1  11   6 174.997 26.9955   4
  -1 -11   5 199.343 29.2807   9
  -1  11   5 198.685 29.0117   7
   1  11  -5 198.512 24.1629   7
  -1  11   5 190.520 28.5580   3
  -1 -11   5 127.531 24.8725   6
   1 -11  -5 190.884 28.4351   6
  -1  11   5 210.952 28.3726   4
   1  11  -5 121.766 24.4112   4
  -1 -11   5 175.833 27.0122   5
  -1  11   5 228.446 26.3925   2
   1 -11  -5 188.729 23.7758   1
  -1  11   4 411.600 33.7120   2
   1 -11  -4 447.196 32.9188   1
  -1 -11   4 428.011 37.9807   9
  -1  11   4 489.736 40.2350   7
   1  11  -4 506.376 36.1700   7
  -1  11   4 503.898 42.4887   3
   1 -11  -4 437.478 39.7144   6
  -1 -11   4 572.249 43.4289   6
  -1 -11   4 457.242 37.9586   5
   1  11  -4 442.286 39.0901   4
  -1  11   4 358.809 36.5451   4
  -1 -11   3 299.090 31.8697   9
  -1  11   3 324.914 32.8462   7
   1  11  -3 309.983 28.6935   7
  -1  11   3 264.708 31.1183   3
   1  11  -3 290.578 27.9549   3
  -1 -11   3 403.609 36.7215   6
   1 -11  -3 364.057 27.1322   1
   1  11  -3 299.182 31.9272   4
  -1 -11   3 290.763 30.2869   5
  -1 -11   2 45.8000 17.4363   9
   1 -11  -2 4.81267 11.9728   9
   1  11  -2 7.36130 12.2085   7
  -1  11   2 14.9372 14.6263   7
   1  11  -2 20.3367 13.9604   3
  -1  11   2 28.5193 17.6202   3
  -1 -11   2 3.30012 14.5097   6
   1 -11  -2 25.1913 10.6541   1
  -1 -11   2 10.0646 12.1215   5
   1  11  -2 28.4023 15.4498   4
   1  11  -1 165.502 22.3190   7
  -1  11   1 162.434 23.4561   7
   1  11  -1 129.522 21.0885   3
  -1  11   1 169.719 25.1899   3
  -1 -11   1 135.518 23.9635   6
   1 -11  -1 133.876 24.0272   6
   1 -11  -1 164.176 22.9256   9
  -1 -11   1 123.089 21.1820   9
  -1  11   1 108.711 21.6194   4
   1  11  -1 192.080 26.8681   4
  -1 -11   0 2086.10 76.6249   1
  -1 -11   0 2007.20 85.9179   9
   1 -11   0 1956.74 87.6926   9
   1  11   0 1988.96 86.4858   7
  -1  11   0 2169.05 91.8464   7
  -1  11   0 1953.91 89.8138   3
   1  11   0 1982.86 89.3950   3
   1 -11   0 2167.97 94.5273   6
   1 -11   0 1988.03 82.1598   5
   1  11   0 1830.28 79.5983   5
   1  11   0 1997.92 91.8329   4
  -1  11   0 1875.98 90.7745   4
  -1 -11  -1 142.333 17.2472   2
  -1 -11  -1 166.477 18.8513   1
  -1 -11  -1 149.812 20.3105   9
   1 -11   1 115.568 20.4542   9
  -1  11  -1 209.415 26.0969   7
   1  11   1 160.826 23.1243   7
   1  11   1 174.395 24.7427   3
  -1  11  -1 146.257 22.3820   3
  -1 -11  -1 117.377 22.4745   6
   1 -11   1 164.942 24.6832   6
   1  11   1 143.941 18.2059   5
   1  11   1 166.104 24.5326   4
   1 -11   1 151.819 20.9816   5
  -1  11  -1 144.639 24.6806   4
  -1 -11  -2 1.90120 10.3170   2
  -1 -11  -2 26.0484 11.8280   1
   1 -11   2 27.5120 13.9726   9
   1  11   2 27.9883 14.9741   7
  -1  11  -2 36.0223 16.5277   7
  -1  11  -2 7.86839 13.0530   3
   1  11   2 25.2997 16.4538   3
  -1 -11  -2-3.39693 14.6377   6
   1 -11   2 25.1487 14.3681   6
   1  11   2 15.7068 9.38104   5
  -1  11  -2 61.7872 19.1816   4
   1 -11   2 31.2323 15.5254   5
   1  11   2 42.2122 18.9391   4
  -1 -11  -3 161.500 21.0652   1
   1 -11   3 180.819 26.7694   9
   1  11   3 187.958 26.1454   7
  -1  11  -3 171.761 23.9864   7
   1  11   3 189.153 27.3322   3
  -1  11  -3 151.549 22.2714   3
  -1 -11  -3 151.927 26.5613   6
   1 -11   3 193.860 27.5054   6
   1  11   3 202.467 27.3375   4
   1 -11   3 169.900 24.3687   5
  -1  11  -3 185.308 26.7877   4
  -1 -11  -3 152.500 19.9490   2
  -1 -11  -4 1295.58 63.6270   2
  -1 -11  -4 1333.33 64.7622   1
   1 -11   4 1280.20 71.1907   9
  -1  11  -4 1183.62 65.1929   7
   1  11   4 1484.86 72.5226   7
   1  11   4 1122.66 68.3587   3
  -1 -11  -4 1296.01 72.1208   6
   1 -11   4 1438.62 71.6938   6
   1 -11   4 1285.93 68.7328   5
   1  11   4 1319.84 71.5284   4
  -1  11  -4 1346.90 71.8073   4
  -1 -11  -5 1149.85 60.5516   2
  -1 -11  -5 1093.36 59.2482   1
   1 -11   5 1010.75 64.0298   9
   1  11   5 1182.84 65.1642   7
  -1  11  -5 996.790 58.3489   7
   1  11   5 1195.86 67.8029   3
  -1 -11  -5 1177.52 67.8969   6
   1 -11   5 1096.35 62.1123   6
   1 -11   5 1059.95 63.0655   5
   1  11   5 1115.57 65.4487   4
  -1  11  -5 959.424 62.0345   4
  -1 -11  -6 464.666 38.6450   1
   1 -11   6 406.860 39.7841   9
  -1  11  -6 421.956 36.6983   7
   1  11   6 380.322 38.7823   7
   1  11   6 387.057 39.6284   3
   1 -11   6 404.319 37.3997   6
  -1 -11  -6 405.789 39.9666   6
  -1 -11  -6 454.581 37.6005   2
   1 -11   6 461.646 40.6539   5
  -1  11  -6 465.886 41.6411   4
  -1 -11  -7 55.4792 19.7630   1
   1 -11   7 59.2746 21.5006   9
   1  11   7 84.2570 22.8524   7
  -1  11  -7 44.4645 17.9704   7
   1  11   7 98.8624 24.6554   3
   1 -11   7 72.4496 20.0617   6
  -1 -11  -7 75.7277 21.6573   6
  -1 -11  -7 59.2789 19.7305   2
   1 -11   7 131.454 26.2751   5
  -1  11  -7 59.2609 20.4250   4
  -1 -11  -8 7.06840 15.2173   1
   1 -11   8-24.8249 19.9174   9
  -1  11  -8 3.05220 14.6931   7
   1  11   8 27.1654 18.3677   7
  -1 -11  -8 3.88854 17.0881   6
   1 -11   8 19.0136 17.3933   6
  -1 -11  -8 3.57790 16.9342   2
   1  11   8 11.8158 17.3081   4
   1 -11   8-3.98667 17.5194   5
  -1  11  -8 11.5060 17.5154   4
  -1 -11  -9 278.017 35.0333   1
   1 -11   9 302.505 38.4168   9
   1  11   9 291.771 36.6130   7
   1  11   9 217.495 33.4031   3
  -1 -11  -9 343.584 38.9484   6
   1 -11   9 254.961 31.0549   6
   1  11   9 279.012 36.0217   4
  -1  11  -9 310.187 38.4600   4
   1 -11   9 257.314 36.0438   5
  -1 -11  -9 266.732 35.3703   2
  -1 -11 -10 2745.54 122.921   1
   1  11  10 2599.32 122.661   4
  -1  11 -10 2589.59 121.383   4
   1  11  10 2707.27 124.802   7
   1  11  10 2641.73 123.943   3
   1 -11  10 2715.26 113.864   6
  -1 -11 -10 2670.30 121.954   6
   1 -11  10 2448.50 121.688   5
  -1 -11 -10 2641.36 122.137   2
  -1 -11 -11 139.584 32.0013   1
   1 -11  11 168.154 32.9932   9
   1  11  11 165.091 31.8926   7
  -1 -11 -11 105.119 26.5794   6
   1  11  11 100.007 25.1494   3
   1 -11  11 121.236 29.7207   5
  -1  11 -11 98.2354 27.7650   4
   1  11  11 71.2019 24.3160   4
  -1 -11 -11 84.3088 26.9222   2
  -1  11 -12 207.539 35.1970   4
   1  11  12 124.811 30.9789   4
  -1 -11 -12 202.125 33.0196   6
   1  11  12 139.917 32.3076   3
  -1 -11 -12 141.472 32.3960   2
  -1 -11 -12 120.486 28.5494   1
  -1 -12  12 3.88315 20.1908   6
  -1  12  11 436.851 45.1209   4
   1  12 -11 351.166 42.9781   4
  -1  12  11 395.290 46.3406   3
  -1 -12  11 406.705 42.1695   6
   1 -12 -11 442.875 45.9730   6
   1 -12 -11 369.399 44.3474   2
   1 -12 -11 432.327 44.7304   1
   1 -12 -10 1018.55 69.1013   2
   1 -12 -10 1051.63 67.2114   1
  -1 -12  10 871.470 66.6222   9
  -1  12  10 1025.08 70.8160   7
  -1  12  10 956.396 69.5230   3
   1 -12 -10 995.058 69.7850   6
  -1 -12  10 943.626 63.8452   6
  -1 -12  10 989.711 69.2330   5
   1  12 -10 900.322 65.0851   4
  -1  12  10 1136.71 72.5309   4
   1 -12  -9 876.468 59.3529   1
  -1  12   9 654.344 56.4161   7
  -1 -12   9 804.556 61.6474   9
  -1 -12   9 836.655 58.0729   6
   1 -12  -9 756.375 59.4909   6
  -1 -12   9 753.964 58.4865   5
  -1  12   9 804.424 60.0415   4
   1  12  -9 722.553 56.5805   4
  -1 -12   8 492.933 47.4907   9
  -1  12   8 503.095 47.9107   7
   1 -12  -8 576.515 51.0553   6
  -1 -12   8 484.714 44.4622   6
   1 -12  -8 476.558 42.0271   1
  -1  12   8 519.967 47.5058   4
  -1 -12   8 491.142 45.9616   5
   1  12  -8 491.351 46.0860   4
  -1 -12   7 218.601 32.8410   9
  -1  12   7 172.128 30.5095   7
  -1  12   7 143.745 29.7203   3
  -1 -12   7 105.067 24.5710   6
   1 -12  -7 196.604 30.7633   6
   1 -12  -7 223.281 29.4550   1
  -1  12   7 195.603 27.8216   2
  -1 -12   7 206.394 31.9839   5
   1  12  -7 215.259 30.3250   4
  -1  12   7 205.156 31.8308   4
  -1 -12   6 47.0815 18.2853   9
  -1  12   6 22.9664 18.7685   7
  -1  12   6 32.6449 20.6365   3
   1 -12  -6 65.1124 23.4837   6
  -1 -12   6 40.9340 17.0360   6
   1 -12  -6 45.7995 16.1528   1
  -1  12   6 58.7380 20.0016   2
  -1  12   6 49.9320 20.8434   4
   1  12  -6 25.8600 19.7857   4
  -1 -12   6 36.5924 17.9457   5
  -1 -12   5 26.0557 19.0772   9
  -1  12   5-3.66613 16.4316   7
  -1  12   5 19.6591 19.2417   3
  -1 -12   5 7.39018 16.8767   6
   1 -12  -5 7.92437 17.0616   6
   1 -12  -5 28.4149 14.3610   1
  -1  12   5 3.74911 17.1234   4
  -1 -12   5-3.42359 17.0231   5
   1  12  -5 14.4954 18.2979   4
  -1 -12   4 24.6618 17.2445   9
  -1  12   4-7.04293 16.9563   7
  -1  12   4 15.1299 17.2783   3
  -1 -12   4 25.7290 17.6980   6
   1 -12  -4 11.5912 15.9324   6
   1 -12  -4 20.7385 12.6534   1
   1  12  -4 14.2745 16.6010   4
  -1 -12   4 25.5061 16.8172   5
   1  12  -3 18.7236 14.1172   7
  -1  12   3 3.39404 16.0744   7
  -1  12   3 43.6272 18.9125   3
  -1 -12   3 7.32982 15.1193   6
  -1 -12   3 33.2611 16.0221   9
   1  12  -3 28.2355 19.6272   4
   1  12  -2 154.829 22.9224   7
  -1  12   2 134.689 25.5292   7
   1  12  -2 158.069 23.3981   3
  -1  12   2 125.591 24.1301   3
  -1 -12   2 146.524 26.5005   6
   1 -12  -2 122.054 24.6969   6
  -1 -12   2 175.221 26.0024   9
   1  12  -2 192.949 29.0735   4
   1 -12  -1 1709.94 80.3438   9
  -1 -12   1 1625.55 79.7962   9
  -1  12   1 1731.91 84.3425   7
   1  12  -1 1666.26 79.3300   7
   1  12  -1 1767.03 82.9792   3
  -1  12   1 1554.67 82.7800   3
  -1 -12   1 1818.38 88.6520   6
   1 -12  -1 1823.29 88.3051   6
   1  12  -1 1749.19 77.4038   5
  -1  12   1 1805.99 88.0174   4
   1  12  -1 1698.96 85.5372   4
   1 -12   0 5249.57 189.581   9
  -1 -12   0 5396.43 187.679   9
  -1  12   0 5273.10 191.742   7
   1  12   0 5297.62 188.338   7
   1  12   0 5048.89 190.877   3
  -1  12   0 5439.48 193.953   3
   1 -12   0 5501.62 197.347   6
   1  12   0 5249.39 180.400   5
  -1  12   0 5492.12 197.312   4
   1  12   0 5400.02 195.972   4
   1 -12   1 18.9764 16.2205   9
   1  12   1 17.7544 15.1775   7
  -1  12  -1 21.5335 16.6783   7
  -1  12  -1 36.6233 16.1062   3
   1  12   1 9.94853 15.9761   3
   1 -12   1 35.3326 17.5777   6
   1  12   1 27.6467 11.1312   5
   1  12   1 28.3979 17.9330   4
  -1  12  -1 3.56799 16.0022   4
  -1 -12  -2 929.110 48.8190   1
   1 -12   2 874.899 56.9696   9
  -1  12  -2 925.862 56.4492   7
   1  12   2 942.250 56.7389   7
   1  12   2 866.100 58.4233   3
  -1  12  -2 972.666 56.4204   3
   1 -12   2 1029.01 61.3899   6
  -1 -12  -2 916.433 60.7297   6
   1 -12   2 925.031 54.8632   5
   1  12   2 986.625 60.8799   4
  -1  12  -2 1037.51 62.4465   4
  -1 -12  -3 907.620 49.5630   2
  -1 -12  -3 847.763 49.1030   1
   1 -12   3 851.341 57.3241   9
  -1  12  -3 1029.15 58.2939   7
   1  12   3 1026.26 59.4970   7
  -1  12  -3 902.600 53.7684   3
   1  12   3 899.226 59.4302   3
   1 -12   3 914.408 58.7346   6
  -1 -12  -3 937.533 61.0616   6
   1 -12   3 864.313 54.5457   5
   1  12   3 980.029 61.1149   4
  -1  12  -3 939.073 60.2090   4
  -1 -12  -4 75.4794 17.4818   1
   1 -12   4 29.6020 18.1652   9
  -1  12  -4 42.6129 16.9814   7
   1  12   4 37.0959 16.8294   7
   1  12   4 72.2378 20.9184   3
   1 -12   4 62.3310 20.4677   6
  -1 -12  -4 62.2845 20.5793   6
  -1 -12  -4 48.7095 15.8391   2
   1 -12   4 32.8253 16.6366   5
  -1  12  -4 59.5478 21.2482   4
   1  12   4 60.1154 21.9522   4
  -1 -12  -5 85.8707 19.7615   1
   1 -12   5 46.6206 20.5958   9
   1  12   5 60.2578 20.0592   7
  -1  12  -5 82.9015 21.1821   7
   1  12   5 118.963 25.9329   3
   1 -12   5 38.0172 18.3473   6
  -1 -12  -5 87.3102 25.9537   6
  -1  12  -5 110.357 25.5586   4
   1 -12   5 84.5054 23.4591   5
   1  12   5 73.3361 22.0861   4
  -1 -12  -5 74.1067 19.1946   2
  -1 -12  -6 997.679 60.1192   2
  -1 -12  -6 1050.17 61.3155   1
   1 -12   6 1005.55 66.1042   9
   1  12   6 1052.30 65.3572   7
  -1  12  -6 1058.25 61.2409   7
   1  12   6 998.722 66.5376   3
  -1 -12  -6 1138.51 69.5044   6
   1 -12   6 967.369 61.8192   6
   1 -12   6 943.464 63.1996   5
  -1  12  -6 1124.00 68.3669   4
  -1 -12  -7 47.5243 19.6044   1
   1 -12   7 29.7955 22.4812   9
   1  12   7 19.6526 19.2750   7
   1  12   7 72.8873 22.9558   3
  -1 -12  -7 49.7048 20.3081   6
   1 -12   7 65.7002 22.1609   6
  -1  12  -7 52.1519 21.1924   4
   1 -12   7 27.9677 19.5918   5
  -1 -12  -7 44.5435 20.6838   2
  -1 -12  -8 2514.78 113.564   2
  -1 -12  -8 2548.30 113.825   1
   1 -12   8 2407.83 118.570   9
   1  12   8 2397.97 116.168   7
   1  12   8 2430.87 118.917   3
   1 -12   8 2678.64 113.674   6
  -1 -12  -8 2478.74 118.197   6
   1 -12   8 2470.76 117.497   5
  -1  12  -8 2469.32 117.422   4
   1  12   8 2610.81 118.580   4
  -1 -12  -9 15.7618 18.9690   1
   1 -12   9 4.62289 21.4995   9
   1  12   9 4.36104 20.2818   7
  -1 -12  -9 8.66618 18.2642   6
   1 -12   9-10.3849 16.3841   6
  -1 -12  -9 4.00272 18.2800   2
   1  12   9-4.40328 20.8407   4
   1 -12   9 17.8389 19.9864   5
  -1  12  -9 4.25454 20.4810   4
  -1 -12 -10 206.422 32.9140   1
   1 -12  10 201.488 34.8540   9
   1  12  10 243.058 37.4982   7
  -1 -12 -10 221.313 36.0218   6
   1 -12  10 266.001 34.5511   6
   1  12  10 265.196 38.9094   3
  -1 -12 -10 188.678 33.0540   2
   1 -12  10 243.619 37.1602   5
   1  12  10 214.301 34.6083   4
  -1  12 -10 227.931 35.2650   4
  -1 -12 -11 1498.26 90.1637   2
  -1 -12 -11 1609.36 90.8987   1
  -1 -12 -11 1665.30 92.4706   6
  -1 -13  11 254.342 36.2423   6
   1  13 -10 537.567 50.0429   4
  -1 -13  10 566.444 50.5582   6
   1 -13 -10 529.216 51.0761   2
   1 -13 -10 538.236 49.8708   1
   1 -13  -9 618.875 51.2578   1
  -1 -13   9 704.901 59.5127   9
  -1  13   9 759.367 61.3565   7
   1 -13  -9 641.257 56.7482   6
  -1 -13   9 594.052 52.6226   6
   1 -13  -9 608.954 52.8104   2
   1  13  -9 565.293 52.6565   4
  -1  13   9 800.171 60.3180   4
   1 -13  -8 17.5686 17.7434   1
  -1 -13   8 4.60218 20.2269   9
  -1  13   8 35.7544 26.0576   7
  -1  13   8 9.41023 22.2717   3
   1 -13  -8 32.4911 20.4000   6
  -1 -13   8 24.4967 19.6570   6
   1 -13  -8-18.8812 22.5123   2
  -1  13   8 17.5363 25.5608   4
   1  13  -8 25.0014 20.0618   4
   1 -13  -7 41.9625 19.0783   1
  -1 -13   7 74.8616 24.8183   9
  -1  13   7 64.3516 22.6630   7
  -1  13   7 50.1943 24.7586   3
  -1 -13   7 8.13384 17.9224   6
   1 -13  -7 90.6537 27.0522   6
   1 -13  -7 41.8823 20.1597   2
  -1  13   7 59.9040 23.5236   4
   1  13  -7 44.9700 22.4788   4
  -1  13   6 140.050 29.6025   7
  -1  13   6 105.989 27.6504   3
   1 -13  -6 119.506 27.4373   6
  -1 -13   6 113.406 25.6427   6
  -1 -13   6 113.463 25.5427   9
  -1  13   6 158.978 29.1468   4
   1  13  -6 88.4198 25.4489   4
  -1  13   5 190.177 31.1839   7
  -1  13   5 230.275 35.3096   3
  -1 -13   5 242.086 32.9011   6
   1 -13  -5 268.182 36.7958   6
  -1 -13   5 251.982 33.9252   9
   1  13  -5 201.953 32.1244   4
  -1  13   5 168.094 31.2026   4
  -1  13   4 469.754 44.0281   7
  -1  13   4 456.577 46.1320   3
   1 -13  -4 461.316 45.5674   6
  -1 -13   4 454.959 44.9612   6
  -1 -13   4 497.187 44.6598   9
   1  13  -4 489.127 45.2724   4
  -1 -13   3 560.188 46.4782   9
  -1  13   3 649.633 49.5763   7
  -1  13   3 542.533 47.5255   3
  -1 -13   3 559.338 48.3385   6
   1  13  -3 482.127 41.8468   5
   1  13  -3 551.023 48.1473   4
  -1 -13   2 491.191 43.0352   9
   1  13  -2 478.852 36.2184   7
  -1  13   2 418.967 41.1742   7
  -1  13   2 430.209 43.0343   3
   1  13  -2 312.894 35.7349   3
  -1 -13   2 451.382 43.6650   6
   1 -13  -2 480.164 45.3420   6
   1  13  -2 449.619 37.9088   5
   1  13  -2 394.109 42.0071   4
  -1 -13   1 935.540 58.3231   9
   1  13  -1 967.732 58.3154   7
  -1  13   1 987.216 61.5197   7
   1  13  -1 891.329 57.7961   3
  -1  13   1 946.074 61.1645   3
  -1 -13   1 890.034 62.0184   6
   1 -13  -1 940.766 63.3734   6
   1  13  -1 897.085 53.1598   5
   1  13  -1 973.394 63.1194   4
  -1  13   1 944.096 62.3523   4
  -1  13   0 634.872 47.9697   7
   1  13   0 732.239 49.4782   7
   1  13   0 617.616 48.7004   3
  -1  13   0 615.615 48.6015   3
   1 -13   0 548.508 48.7342   6
   1 -13   0 639.151 47.1671   9
  -1  13   0 755.337 54.8096   4
   1  13   0 585.569 49.0871   4
   1  13   1 258.804 31.0418   7
  -1  13  -1 265.181 30.9173   7
   1  13   1 242.690 31.8585   3
  -1  13  -1 190.403 29.1926   3
   1 -13   1 194.922 31.1356   6
   1 -13   1 188.582 28.2090   9
   1  13   1 242.481 32.7097   4
  -1  13  -1 255.212 33.3727   4
   1  13   2 174.509 27.4322   7
  -1  13  -2 182.479 27.9020   7
   1  13   2 193.374 30.3525   3
  -1  13  -2 130.390 24.6516   3
   1 -13   2 185.219 29.5444   6
  -1 -13  -2 215.747 33.9411   6
   1 -13   2 155.413 26.4162   9
  -1  13  -2 110.781 26.4366   4
   1  13   2 166.336 30.7008   4
  -1  13  -3 336.221 35.0380   7
   1  13   3 258.602 31.9720   7
   1  13   3 273.248 36.9543   3
   1 -13   3 314.026 35.4813   6
  -1 -13  -3 315.268 39.1137   6
   1 -13   3 304.029 36.7749   9
  -1  13  -3 236.126 32.5457   4
   1 -13   3 294.793 33.0276   5
   1  13   3 322.054 36.8620   4
  -1  13  -4 85.5810 21.6357   7
   1  13   4 87.5809 22.1645   7
   1  13   4 99.0480 25.0230   3
  -1 -13  -4 93.8839 25.8642   6
   1 -13   4 129.412 25.8467   6
   1 -13   4 91.7466 25.9137   9
  -1  13  -4 81.2426 24.1117   4
   1 -13   4 83.7270 21.8599   5
   1  13   4 168.409 30.7594   4
  -1 -13  -5-5.91265 15.8046   1
   1 -13   5 8.35212 17.9805   9
  -1  13  -5 9.90834 18.1276   7
   1  13   5-7.63502 19.5636   7
   1  13   5 17.1695 20.6627   3
   1 -13   5-3.78930 17.9345   6
  -1 -13  -5-4.33832 20.8839   6
  -1 -13  -5 5.88382 14.8531   2
  -1  13  -5 4.13700 19.9148   4
   1  13   5-12.6108 20.2355   4
   1 -13   5 3.73443 17.3673   5
  -1 -13  -6 25.8032 17.9521   1
   1 -13   6 8.72957 19.2027   9
   1  13   6 35.9898 19.9025   7
   1  13   6 17.8252 20.3719   3
   1 -13   6 56.6138 21.7713   6
  -1 -13  -6 48.5737 23.6249   6
  -1 -13  -6 25.9004 17.0974   2
  -1  13  -6 25.3318 20.3447   4
   1 -13   6 71.6010 23.9853   5
  -1 -13  -7 55.9556 20.6552   1
   1 -13   7 36.4067 21.9414   9
   1  13   7 58.6975 23.9122   7
   1  13   7 13.8429 22.6130   3
  -1 -13  -7 44.9684 23.0777   6
   1 -13   7 26.3318 18.7423   6
  -1 -13  -7 88.2431 23.8601   2
  -1  13  -7 38.8634 22.4859   4
   1 -13   7 50.6025 23.1773   5
  -1 -13  -8 478.607 45.1669   1
   1 -13   8 553.726 52.1829   9
   1  13   8 500.985 49.0396   7
   1  13   8 481.597 51.7047   3
  -1 -13  -8 458.128 49.8291   6
   1 -13   8 479.486 44.4374   6
  -1  13  -8 477.572 48.7036   4
   1 -13   8 476.335 47.8984   5
   1  13   8 584.051 52.0179   4
  -1 -13  -8 462.409 44.9952   2
   1  13   9 409.588 46.4274   7
  -1 -13  -9 521.230 47.8091   1
  -1  13  -9 502.665 50.9913   4
   1 -13   9 491.494 50.1099   5
  -1 -13  -9 480.693 47.0456   2
  -1 -13  -9 503.583 49.5936   6
   1 -13   9 503.072 45.9604   6
  -1 -13 -10 539.811 50.8758   2
  -1 -13 -10 508.256 49.2920   1
   1 -14  -9 272.716 37.8427   2
  -1 -14   8 510.763 50.4815   6
   1 -14  -8 639.195 52.1303   2
  -1 -14   7 130.618 29.7893   9
  -1  14   7 136.776 29.1246   7
  -1 -14   7 113.548 27.1147   6
   1  14  -7 138.193 29.6254   5
  -1  14   7 138.091 29.9517   4
   1  14  -7 114.211 29.1204   4
  -1 -14   6 151.754 31.1113   9
  -1  14   6 96.7479 27.5819   7
  -1  14   6 127.931 29.0901   3
   1 -14  -6 105.101 29.6254   6
  -1 -14   6 131.026 28.1918   6
   1  14  -6 122.297 27.5386   5
  -1  14   6 194.329 33.9076   4
   1  14  -6 138.770 29.2638   4
  -1 -14   5 481.309 46.9239   9
  -1  14   5 445.715 46.3263   7
  -1  14   5 385.355 45.0287   3
  -1 -14   5 401.991 45.3764   6
   1 -14  -5 435.684 49.8128   6
   1  14  -5 471.205 45.9821   5
  -1  14   5 400.123 44.4289   4
   1  14  -5 343.189 42.4853   4
  -1 -14   4 445.681 44.4022   9
  -1  14   4 447.551 44.9501   7
  -1  14   4 425.554 46.0035   3
  -1 -14   4 445.826 45.2456   6
   1  14  -4 436.507 41.7185   5
   1  14  -4 446.537 45.5213   4
  -1 -14   3-3.84111 18.1803   9
  -1  14   3 23.8717 21.2704   7
  -1  14   3-8.54880 22.5406   3
  -1 -14   3 43.8014 24.9489   6
   1  14  -3 13.2905 16.2597   5
   1  14  -3-4.22821 18.5811   4
  -1 -14   2 402.823 41.2451   9
  -1  14   2 552.926 47.3394   7
  -1  14   2 493.848 46.9050   3
  -1 -14   2 505.108 48.2829   6
   1 -14  -2 510.363 48.5891   6
   1  14  -2 449.707 39.2077   5
   1  14  -2 472.143 46.2020   4
  -1 -14   1 52.9612 22.3518   6
   1 -14  -1 69.9269 24.9551   6
  -1  14   1 90.9444 23.8895   3
   1  14  -1 85.2793 24.8498   3
   1  14  -1 59.0740 23.5205   4
  -1  14   1 34.2359 21.0150   4
  -1  14   1 52.8023 22.0580   7
  -1 -14   0 8.88321 19.5215   6
   1 -14   0 17.2439 20.4066   6
  -1  14   0 30.3093 18.8394   3
   1  14   0 26.1627 21.5431   3
  -1  14   0 12.8191 21.5766   4
   1  14   0 8.47310 19.3507   4
  -1  14   0 3.69095 20.2613   7
   1  14   0 3.38976 17.3752   7
   1  14   1-13.9964 16.2733   7
  -1  14  -1-10.8814 18.5884   7
  -1  14  -1-10.8581 17.1306   3
   1  14   1 7.83604 18.5440   3
   1 -14   1-8.51873 18.7177   6
   1 -14   1 7.35894 17.1122   9
   1  14   1-4.26944 20.2072   4
  -1  14  -1 8.56881 18.8278   4
   1  14   2 28.9781 18.5658   7
  -1  14  -2 14.3164 16.9427   7
   1  14   2 4.09556 19.3866   3
  -1 -14  -2-4.52357 18.6504   6
   1 -14   2 4.21378 18.8865   6
   1 -14   2 27.1105 19.2577   9
  -1  14  -2-4.30837 20.0391   4
   1  14   2 30.2196 19.7179   4
   1  14   3 82.7329 24.3437   7
  -1  14  -3 148.908 27.4151   7
   1  14   3 145.130 30.2389   3
   1 -14   3 121.116 27.7156   6
  -1 -14  -3 141.891 30.8584   6
   1 -14   3 81.3452 24.2625   9
   1  14   3 197.041 31.7161   4
  -1  14  -3 182.599 32.1817   4
   1  14   4 363.923 40.1396   7
   1  14   4 301.908 40.0997   3
   1 -14   4 306.558 39.7910   6
  -1 -14  -4 375.564 44.8512   6
   1 -14   4 311.007 39.9944   9
  -1  14  -4 395.967 44.0384   4
   1 -14   4 282.576 35.5089   5
   1  14   4 293.931 38.4643   4
   1  14   5-12.2362 18.9689   7
   1  14   5-4.60708 21.4261   3
   1 -14   5-4.11139 18.0676   6
  -1 -14  -5-18.8027 23.0027   6
   1 -14   5 4.44986 19.5549   9
   1 -14   5-3.92212 18.5635   5
  -1  14  -5-4.46292 19.6123   4
   1  14   5 13.6271 20.3566   4
   1  14   6 604.149 53.5182   7
   1  14   6 529.522 52.9002   3
   1 -14   6 630.709 55.1406   9
   1 -14   6 506.220 48.9839   6
  -1 -14  -6 510.406 51.8906   6
  -1  14  -6 530.691 52.3885   4
   1 -14   6 583.789 51.5144   5
   1 -14   7 283.701 37.5792   6
   1 -14   7 304.379 38.2777   5
   1  14   7 275.105 38.2939   7
   1 -14   8 156.632 28.9814   6
  -1 -14  -8 134.050 28.2743   1
  -1 -14  -8 151.547 28.8799   2
  -1 -14  -9 73.7314 25.6121   1
  -1 -14  -9 133.445 29.9086   2
   1  15  -6 114.293 29.0016   5
   1  15  -5 59.7431 25.2514   5
  -1 -15   5 4.49033 20.1345   9
  -1  15   4 39.3364 23.0848   7
  -1 -15   4 37.5994 24.8182   6
   1  15  -4 55.8762 21.5079   5
  -1 -15   4 47.0754 21.6459   9
  -1  15   3 140.093 30.9528   7
  -1  15   3 100.514 27.1481   3
  -1 -15   3 132.136 31.4959   6
  -1 -15   3 97.5341 26.2218   9
   1  15  -3 136.878 30.1982   4
  -1 -15   2 23.7036 20.8328   6
   1 -15  -2 19.1725 21.4802   6
  -1  15   2 13.2119 20.1123   3
   1  15  -2-18.2275 21.5674   4
  -1  15   2-12.4023 23.2652   7
  -1 -15   1 1058.63 72.6843   6
   1 -15  -1 1110.29 73.6630   6
  -1  15   1 973.936 69.0382   3
  -1  15   1 957.904 69.7186   4
   1  15  -1 1113.55 73.0110   4
  -1  15   1 1028.81 68.2557   7
   1 -15   0 200.470 35.4712   6
  -1 -15   0 182.428 34.7501   6
   1  15   0 152.193 28.9480   3
  -1  15   0 206.999 32.0181   3
  -1  15   0 231.083 36.5518   4
   1  15   0 215.445 35.3542   4
  -1  15   0 236.915 34.3034   7
   1 -15   1 9.21242 20.2420   6
   1  15   1 4.19490 19.1577   3
  -1  15  -1 4.62842 21.1375   4
   1  15   1-4.61535 22.5852   4
  -1  15  -1 11.6324 19.8714   7
   1  15   2 306.542 40.2911   3
   1 -15   2 268.707 39.0639   6
   1 -15   2 287.370 36.6575   9
  -1  15  -2 250.953 37.4512   4
   1  15   2 349.554 43.5535   4
   1 -15   3 40.5593 24.7493   6
   1  15   3 18.2307 21.9561   3
   1  15   3 28.0387 19.3005   7
   1 -15   3 34.4482 21.4250   9
   1  15   4 324.108 40.0191   7
   1 -15   4 292.723 39.4171   9
   1 -15   4 334.528 43.3490   6
   1  15   5 664.424 55.2543   7
   1 -15   5 569.668 52.4123   6
  -2   0  18 4.03422 19.4201   7
   2   0 -18-8.38685 19.5020   1
  -2   0  17 11.4171 19.7883   7
   2   0 -17-3.97826 18.8292   1
  -2   0  17 10.2937 17.8413   4
  -2   0  16 6419.66 226.651   7
   2   0 -16 6339.45 228.169   1
  -2   0  16 6219.24 221.023   4
  -2   0  15-5.98182 16.2041   4
   2   0 -15-3.12385 15.5309   2
   2   0 -15 13.9641 17.8905   1
   2   0 -15-5.99866 15.1430   6
  -2   0  15 3.29950 16.4042   7
  -2   0  14 21.2350 13.6430   7
   2   0 -14 45.0472 15.8855   6
   2   0 -14 51.7387 19.5175   1
  -2   0  14 49.3783 18.0874   2
  -2   0  14 46.8272 16.4593   4
  -2   0  13-5.53175 12.8633   7
   2   0 -13 7.86890 13.0409   6
  -2   0  13 7.54181 11.8986   4
  -2   0  13 2.67342 11.9811   2
  -2   0  12 4743.96 169.390   2
   2   0 -12 5002.92 164.652   9
  -2   0  12 4944.20 171.263   7
   2   0 -12 4942.57 170.585   6
  -2   0  12 4839.13 168.180   4
   2   0 -12 4852.28 162.411   5
  -2   0  12 4709.46 172.383   1
  -2   0  11-0.89083 5.53639   3
  -2   0  11-2.21033 10.2795   2
  -2   0  11-2.46429 10.6104   1
   2   0 -11-3.59760 8.65927   9
   2   0 -11 2.22710 10.1708   6
  -2   0  11-2.23930 10.7797   7
   2   0 -11-8.29554 8.98883   5
  -2   0  11 6.10031 10.8709   4
  -2   0  10 2582.89 102.138   2
  -2   0  10 2795.11 105.860   1
   2   0 -10 2842.76 100.258   9
  -2   0  10 2884.27 104.403   7
  -2   0  10 2690.37 89.6403   3
   2   0 -10 2816.44 104.180   6
   2   0 -10 2730.61 97.7649   5
  -2   0  10 2864.66 101.819   4
  -2   0   9-1.76187 7.74241   2
   2   0  -9 6.01694 8.25620   9
  -2   0   9 5.38226 5.10200   3
  -2   0   9-7.88863 9.00648   1
   2   0  -9-1.83006 10.1725   6
  -2   0   9 1.73488 7.77479   7
   2   0  -9 4.09783 7.78019   5
  -2   0   9-3.13142 8.02385   4
  -2   0   8 38.6672 9.17467   2
   2   0  -8 33.8689 9.65254   9
  -2   0   8 44.4151 6.94748   3
  -2   0   8 34.7408 10.1770   1
  -2   0   8 23.8973 9.05587   7
   2   0  -8 32.8853 8.75494   5
  -2   0   8 33.4927 8.38690   4
  -2   0   7 12.0484 7.53377   2
  -2   0   7-1.51044 7.14882   1
   2   0  -7-1.20625 5.99720   9
  -2   0   7 0.61503 4.29049   3
  -2   0   7-1.26010 6.64491   7
   2   0  -7-3.21491 6.31812   5
  -2   0   7 5.77853 7.72308   6
  -2   0   7 5.59872 6.14589   4
  -2   0   6 121.918 12.1046   2
   2   0  -6 118.703 12.3166   9
  -2   0   6 113.900 11.8114   7
  -2   0   6 126.727 13.4773   1
  -2   0   6 126.092 8.94866   3
   2   0  -6 107.786 11.0686   5
  -2   0   6 124.437 12.7939   6
  -2   0   6 99.6345 10.4881   4
  -2   0   5 3.80333 5.84967   2
  -2   0   5-1.64020 5.53632   7
   2   0  -5 11.0043 5.75567   9
  -2   0   5-2.78192 3.88726   3
   2   0  -5 0.79274 5.53007   5
  -2   0   5-4.18958 4.75362   4
  -2   0   4 941.958 37.6869   2
  -2   0   4 981.643 35.8326   7
   2   0  -4 1015.75 37.9282   9
  -2   0   4 980.653 33.2586   3
   2   0  -4 965.404 36.4050   5
  -2   0   4 974.677 34.3546   4
  -2   0   3 2.13562 5.80213   1
   2   0  -3 3.24792 5.23253   9
  -2   0   3-2.12915 3.85330   7
  -2   0   3-0.36337 3.54196   3
  -2   0   3-0.72058 5.44794   6
   2   0  -3-0.55392 4.84402   5
   2   0  -3 2.53973 3.11764   4
  -2   0   3 4.21221 3.19528   4
   2   0  -2 10734.6 300.360   9
  -2   0   2 9880.30 296.485   7
   2   0  -2 10194.9 296.220   7
  -2   0   2 9511.57 297.579   3
  -2   0   2 10910.8 300.730   6
   2   0  -2 10804.3 299.463   5
  -2   0   2 10674.1 300.699   1
  -2   0   1-0.44357 3.85945   1
   2   0  -1 8.65986 4.09881   9
   2   0  -1 3.44237 2.50450   7
  -2   0   1-2.27551 2.36382   7
  -2   0   1-1.16449 3.69030   6
   2   0  -1-0.41793 3.58032   5
  -2   0   1 6.42340 3.96538   2
  -2   0   0 9922.63 275.201   1
   2   0   0 9525.42 272.978   4
   2   0   0 8771.42 273.262   7
  -2   0   0 9669.85 275.400   3
  -2   0   0 9453.87 272.490   6
   2   0   0 9461.11 275.336   5
  -2   0   0 9548.92 275.351   2
  -2   0  -1 5.63411 4.95274   3
  -2   0  -1 4.92879 4.59360   1
   2   0   1 0.94605 4.63049   7
  -2   0  -1 11.3617 4.97316   2
   2   0   1-1.83215 4.12627   4
   2   0   2 58.3179 5.88808   9
  -2   0  -2 76.5817 7.99696   3
  -2   0  -2 65.3863 7.74905   1
   2   0   2 57.3546 8.01946   7
   2   0   2 67.8985 8.32469   4
  -2   0  -2 105.303 9.01198   2
  -2   0  -3-0.80446 5.38466   2
  -2   0  -3 2.87673 5.13510   1
   2   0   3 5.15139 4.05380   9
  -2   0  -3 0.70284 5.27780   3
   2   0   3-0.87445 5.85306   7
  -2   0  -3 0.53214 2.75718   6
   2   0   3-0.68172 4.83060   5
  -2   0  -3 2.06493 2.90532   6
   2   0   3-1.73465 5.95365   4
  -2   0  -4 10465.4 308.631   2
  -2   0  -4 10257.2 307.290   1
   2   0   4 10275.5 302.708   9
   2   0   4 10101.8 309.453   7
  -2   0  -4 10399.9 306.290   3
  -2   0  -4 10264.8 300.661   6
   2   0   4 10501.8 306.131   5
   2   0   4 10562.5 310.023   4
  -2   0  -5 3.51427 6.59253   2
   2   0   5 2.75288 4.83925   9
  -2   0  -5-0.91850 5.35499   3
  -2   0  -5 5.45721 6.78314   1
   2   0   5-1.32043 6.14104   7
  -2   0  -5-1.73108 4.02569   6
   2   0   5 11.4558 6.39009   5
   2   0   5 5.22298 7.61249   4
   2   0   6 1.62323 4.89223   9
  -2   0  -6 4.11810 5.65240   3
  -2   0  -6 9.07670 6.93345   1
   2   0   6 9.34570 7.98356   7
  -2   0  -6 8.11883 5.23171   6
   2   0   6 6.61471 6.57305   5
  -2   0  -6-1.37146 7.13231   2
   2   0   7-0.93775 5.46693   9
  -2   0  -7 1.14029 6.64770   3
  -2   0  -7 3.02333 7.39717   1
  -2   0  -7-1.80171 5.19182   6
   2   0   7-1.25400 6.79390   5
  -2   0  -7 1.58084 7.48197   2
  -2   0  -8 14715.9 440.215   2
   2   0   8 14475.2 429.557   9
  -2   0  -8 14547.6 432.160   3
  -2   0  -8 14447.4 438.861   1
  -2   0  -8 15177.7 429.949   6
   2   0   8 14684.2 434.255   5
   2   0   8 13321.7 440.033   4
  -2   0  -9-2.02111 9.39946   2
  -2   0  -9 7.86274 9.46256   1
   2   0   9-7.13437 6.93215   9
  -2   0  -9-8.11679 7.32928   3
   2   0   9-2.32463 10.4177   7
  -2   0  -9-1.22865 6.91447   6
   2   0   9 6.24702 7.88507   5
   2   0   9 4.55412 10.2046   4
  -2   0 -10 1966.62 81.9086   2
  -2   0 -10 1905.10 80.5915   1
   2   0  10 1945.85 71.6378   9
   2   0  10 2028.89 85.4750   7
  -2   0 -10 1978.68 73.3956   3
  -2   0 -10 1956.19 72.5471   6
   2   0  10 1808.78 74.6668   5
   2   0  10 1886.29 83.6932   4
  -2   0 -11-4.96720 12.3509   2
  -2   0 -11 4.89035 13.2504   1
   2   0  11-2.84614 9.19502   9
   2   0  11-2.87883 12.9043   7
   2   0  11-29.7958 11.3427   5
   2   0  11 2.80654 12.3362   4
  -2   0 -12 217.901 26.3320   1
   2   0  12 196.277 25.9642   7
   2   0  12 225.965 19.6231   9
   2   0  12 249.466 28.0478   4
   2   0  12 202.397 21.6196   5
  -2   0 -12 236.547 26.4904   2
   2   0  13-10.0655 16.9417   4
   2   0  13-4.27088 12.0206   5
   2   0  13-27.6574 17.1903   7
  -2   0 -13-14.6857 13.4162   1
  -2   0 -13 8.86292 14.4593   2
   2   0  14 6.75472 12.9814   5
   2   0  14 22.4967 18.9337   7
   2   0  14 3.63054 13.9132   4
  -2   0 -14 19.0920 16.7836   1
  -2   0 -14 22.3077 16.5740   2
   2   0  15 24.2399 20.0856   7
   2   0  15-7.80408 17.1472   4
  -2   0 -15-10.2596 16.4626   1
  -2   0 -15-3.41035 16.6882   2
   2   0  16-21.5986 21.1398   7
   2   0  16 4.15967 21.0030   4
   2   0  17 4.40203 23.2135   4
   2  -1 -18 4.39711 20.0813   1
  -2   1  18-12.5134 19.0493   7
  -2   1  17 98.4827 26.3649   7
  -2  -1  17 99.2396 23.9309   4
  -2   1  17 110.864 24.2216   4
   2  -1 -17 120.983 27.4090   1
   2   1 -17 166.226 24.8637   1
   2  -1 -17 129.286 25.4654   2
  -2   1  16 18.4320 18.6162   7
  -2  -1  16-3.44704 18.4323   7
  -2  -1  16 38.5518 16.4688   4
  -2   1  16 9.75231 16.4174   4
   2   1 -16 14.2134 18.2144   1
   2  -1 -16 39.2417 20.6972   1
   2  -1 -16 3.58982 17.2855   2
  -2  -1  15 319.745 32.6894   4
   2  -1 -15 293.893 31.7841   6
  -2   1  15 256.706 31.6988   7
   2   1 -15 249.274 29.9688   6
  -2  -1  15 236.385 29.7027   7
   2   1 -15 235.415 30.2049   1
   2  -1 -15 322.479 36.4760   1
  -2   1  15 208.611 26.9331   4
  -2   1  14 384.554 34.1003   4
  -2  -1  14 446.109 36.9328   7
  -2  -1  14 391.137 33.8323   4
   2   1 -14 312.346 31.2769   6
  -2   1  14 324.750 35.0222   7
   2  -1 -14 376.621 34.5273   6
   2   1 -14 374.593 35.1370   1
   2  -1 -14 346.550 35.6693   1
  -2   1  14 453.833 37.7124   2
   2   1 -14 357.249 32.5189   2
  -2  -1  13 824.466 47.8280   2
  -2   1  13 875.087 51.8895   2
   2  -1 -13 747.654 51.1904   1
   2   1 -13 847.376 47.0262   9
  -2  -1  13 753.846 48.0213   7
  -2   1  13 907.661 52.8970   7
   2   1 -13 845.578 49.6346   6
   2  -1 -13 763.902 48.1776   6
   2   1 -13 735.598 43.9274   5
  -2  -1  13 759.961 46.5605   4
  -2   1  13 916.490 50.6626   4
  -2   1  12 1224.87 60.4167   2
  -2  -1  12 1042.71 54.1686   2
  -2  -1  12 1059.29 57.2989   1
   2  -1 -12 1062.71 50.6013   9
   2   1 -12 1117.11 54.6275   9
  -2   1  12 1126.20 58.4920   7
  -2  -1  12 1049.37 55.8017   7
  -2   1  12 1100.23 46.1072   3
   2  -1 -12 1074.07 56.8487   6
   2   1 -12 1103.63 56.8348   6
   2   1 -12 1141.30 54.0897   5
  -2  -1  12 1109.37 55.5927   4
  -2   1  12 1053.22 54.7805   4
  -2   1  11 31.2755 13.7336   2
  -2  -1  11 52.3298 13.7325   2
  -2   1  11 26.0051 14.6633   1
  -2  -1  11 32.6526 13.9329   1
   2   1 -11 17.9282 11.2477   9
   2  -1 -11 37.3525 11.1853   9
  -2   1  11 33.8370 9.48452   3
  -2  -1  11 36.7379 12.4615   4
  -2   1  11 37.5968 12.7637   7
  -2  -1  11 15.0818 11.0794   7
   2  -1 -11 52.4166 14.8825   6
   2  -1 -11 30.7741 9.87782   5
  -2   1  11 28.9084 11.3703   4
  -2   1  10 362.446 28.2647   2
  -2  -1  10 391.453 26.4500   2
  -2   1  10 353.765 28.9798   1
  -2  -1  10 324.373 26.6170   1
   2  -1 -10 365.391 24.2059   9
  -2  -1  10 353.810 26.6960   7
  -2   1  10 368.310 28.3399   7
  -2   1  10 313.497 20.4517   3
   2  -1 -10 324.072 26.7599   6
  -2  -1  10 299.312 25.6528   6
   2  -1 -10 310.660 21.1149   5
  -2   1  10 336.712 25.3054   4
  -2  -1  10 269.296 23.0426   4
  -2   1   9 89.2709 14.0152   2
  -2  -1   9 56.9712 11.0647   2
  -2  -1   9 68.7871 13.0364   1
  -2   1   9 71.1360 13.9203   1
   2  -1  -9 84.0925 12.2215   9
  -2  -1   9 92.2769 13.8352   9
  -2   1   9 68.2255 13.6250   7
  -2   1   9 71.6701 10.0263   3
  -2  -1   9 52.1001 10.7747   4
  -2  -1   9 102.673 14.1177   7
   2  -1  -9 52.5808 12.1981   6
   2  -1  -9 88.4462 11.1624   5
  -2  -1   9 71.3351 13.6133   6
  -2  -1   9 87.8654 13.2640   5
  -2   1   9 71.9956 12.5954   4
  -2  -1   8 374.051 24.1415   2
  -2   1   8 393.384 26.6533   2
  -2   1   8 338.405 26.0422   1
  -2  -1   8 388.802 26.2299   1
  -2  -1   8 388.453 25.3350   9
   2  -1  -8 385.895 23.2457   9
  -2  -1   8 467.570 26.5845   7
  -2   1   8 473.185 27.8805   7
  -2  -1   8 419.921 16.4100   3
  -2   1   8 388.725 21.4153   3
   2  -1  -8 390.060 26.6057   6
  -2  -1   8 411.367 26.4167   6
   2  -1  -8 409.786 21.9663   5
  -2  -1   8 370.950 24.3497   5
  -2  -1   8 385.202 24.5024   4
  -2   1   8 430.701 25.3641   4
  -2  -1   7 101.027 11.8626   2
  -2   1   7 96.1822 12.9755   2
  -2  -1   7 102.016 13.0128   1
   2  -1  -7 154.393 13.3277   9
  -2  -1   7 108.633 12.9502   9
  -2  -1   7 125.742 11.9974   8
  -2   1   7 100.309 12.5845   7
  -2   1   7 123.768 10.8869   3
  -2  -1   7 111.726 12.0058   4
  -2  -1   7 114.342 6.77053   3
   2  -1  -7 108.650 13.3793   6
  -2  -1   7 113.689 12.3972   7
  -2  -1   7 98.8133 12.7003   6
   2  -1  -7 79.7194 9.43748   5
  -2  -1   7 96.0385 12.0470   5
  -2   1   7 110.158 11.9394   4
  -2  -1   6 58.0049 8.90857   2
  -2   1   6 53.1704 10.0965   2
  -2  -1   6 68.9911 10.0827   1
  -2  -1   6 63.6273 10.1687   9
   2  -1  -6 60.2994 8.60074   9
  -2  -1   6 72.2531 9.88930   8
  -2   1   6 65.8424 10.2086   7
   2   1  -6 65.7080 4.83364   3
  -2  -1   6 71.4659 4.86235   3
  -2   1   6 49.7391 7.62222   3
  -2  -1   6 50.2851 8.25721   4
  -2  -1   6 74.8022 9.51780   7
   2  -1  -6 58.4806 10.4968   6
  -2  -1   6 33.0694 9.18874   6
   2  -1  -6 61.9990 7.82814   5
  -2  -1   6 60.8377 9.96455   5
  -2   1   6 77.9971 9.66243   4
  -2  -1   5 2660.36 86.7371   2
  -2  -1   5 2693.65 89.4621   1
  -2   1   5 2633.05 91.0114   1
  -2  -1   5 2613.70 89.3818   9
   2  -1  -5 2637.27 87.0260   9
  -2  -1   5 2643.40 87.7295   8
  -2  -1   5 2692.58 86.0991   7
  -2   1   5 2721.03 88.6939   7
  -2  -1   5 2648.12 78.8967   3
  -2   1   5 2634.88 85.4168   3
   2   1  -5 2698.74 78.8782   3
   2  -1  -5 2736.42 91.0453   6
   2  -1  -5 2456.56 83.8787   5
  -2  -1   5 2717.24 86.0397   4
  -2   1   5 2826.80 86.6739   4
  -2  -1   4 3210.74 106.975   2
  -2  -1   4 3328.63 109.786   1
  -2   1   4 3501.46 111.608   1
   2  -1  -4 3691.73 108.989   9
  -2  -1   4 3538.19 106.025   7
  -2  -1   4 3417.21 109.452   8
  -2   1   4 3537.86 109.331   7
  -2  -1   4 3341.62 101.294   3
  -2   1   4 3391.63 107.080   3
   2   1  -4 3505.54 101.296   3
   2  -1  -4 3591.87 111.442   6
   2  -1  -4 3493.28 105.802   5
   2   1  -4 3582.92 110.292   5
  -2   1   4 3466.49 106.511   4
  -2  -1   4 3558.53 106.243   4
  -2   1   3 1184.68 44.2915   2
  -2  -1   3 1243.00 41.7659   2
  -2   1   3 1225.92 44.8659   1
  -2  -1   3 1224.34 44.5903   9
   2  -1  -3 1305.13 43.5061   9
  -2  -1   3 1264.44 39.5531   7
  -2   1   3 1121.92 42.8804   7
   2   1  -3 1267.07 38.1372   3
  -2   1   3 1235.98 42.6944   3
  -2  -1   3 1149.49 37.9700   3
   2  -1  -3 1325.94 45.2409   6
  -2  -1   3 1259.52 45.0491   6
   2  -1  -3 1246.47 41.0125   5
   2   1  -3 1272.00 44.4111   5
   2   1  -3 1232.47 40.0876   4
  -2   1   3 1198.96 40.6598   4
  -2  -1   2 7576.36 229.213   2
  -2   1   2 7780.84 231.939   2
  -2  -1   2 8110.08 232.158   8
  -2  -1   2 7887.70 231.864   9
   2  -1  -2 8170.17 231.238   9
   2   1  -2 7496.60 227.419   3
  -2  -1   2 7997.45 227.564   3
  -2   1   2 7984.91 231.770   1
   2  -1  -2 8020.59 231.850   6
  -2  -1   2 8001.68 232.250   6
   2  -1  -2 8034.86 229.198   5
   2   1  -2 8221.03 231.965   5
  -2  -1   2 7700.11 226.682   4
   2  -1  -2 7547.93 227.283   4
  -2   1   2 8105.07 227.557   4
   2   1  -2 7638.35 226.712   4
  -2   1   1 19325.1 550.929   2
  -2  -1   1 17940.6 550.752   1
  -2   1   1 19459.2 550.040   1
  -2  -1   1 19172.6 550.969   8
   2  -1  -1 19953.4 550.904   9
  -2   1   1 18970.1 550.682   3
  -2  -1   1 18986.4 550.690   6
   2   1  -1 19271.1 550.804   5
   2  -1  -1 19410.9 549.720   5
  -2   1   1 18935.3 547.521   4
   2  -1  -1 19090.6 547.471   4
  -2  -1   1 18545.2 546.634   4
   2   1  -1 19319.9 546.856   4
  -2   1   0 78760.7 2141.87   2
  -2  -1   0 78020.5 2142.39   1
  -2   1   0 78419.4 2140.04   1
   2  -1   0 74749.7 2141.96   9
   2   1   0 74833.4 2138.77   7
  -2  -1   0 70871.7 2138.47   7
  -2   1   0 76946.0 2142.26   3
  -2  -1   0 74403.4 2141.73   3
  -2   1   0 72458.6 2138.85   6
  -2  -1   0 75715.6 2140.68   6
   2  -1   0 71410.5 2138.91   6
   2  -1   0 76846.5 2141.95   5
   2   1   0 76857.5 2139.96   4
  -2  -1  -1 5337.85 160.887   2
  -2   1  -1 5471.96 159.875   2
  -2   1  -1 5369.96 157.567   1
  -2  -1  -1 5307.48 160.944   1
   2   1   1 5515.78 156.571   9
  -2  -1  -1 5438.31 156.442   9
  -2   1  -1 5062.99 160.511   7
   2   1   1 5337.51 159.516   7
  -2   1  -1 5369.44 160.458   3
  -2  -1  -1 5304.95 157.658   6
   2  -1   1 5267.40 160.813   5
   2   1   1 5380.46 160.215   4
   2  -1   1 5361.03 160.504   4
  -2   1  -2 4375.76 129.647   2
  -2  -1  -2 4200.84 131.395   2
  -2   1  -2 4141.57 127.190   1
  -2  -1  -2 4222.89 131.114   1
  -2  -1  -2 4337.35 124.361   9
   2   1   2 4195.09 124.368   9
   2   1   2 4268.29 130.791   7
  -2   1  -2 4231.54 131.570   7
  -2   1  -2 4251.79 129.616   3
  -2  -1  -2 4291.48 126.457   6
   2   1   2 4285.38 128.151   5
   2   1   2 4355.59 131.225   4
   2  -1   2 4210.68 131.286   4
  -2  -1  -3 6165.04 181.883   2
  -2   1  -3 5910.98 179.103   2
  -2  -1  -3 6016.78 181.251   1
  -2   1  -3 5768.30 176.825   1
   2  -1   3 5909.97 178.451   9
  -2  -1  -3 5887.10 172.485   9
   2   1   3 5985.13 172.619   9
   2   1   3 6131.13 181.572   7
  -2   1  -3 5892.03 181.528   7
  -2   1  -3 5698.27 177.903   3
  -2  -1  -3 6063.88 175.442   6
   2  -1   3 6231.73 172.800   6
  -2   1  -3 5473.73 172.589   6
   2   1   3 6101.05 177.021   5
   2   1   3 6093.69 181.921   4
   2  -1   3 6035.02 181.992   4
  -2   1  -4 204.461 14.3489   2
  -2  -1  -4 207.703 15.7730   2
  -2  -1  -4 167.984 14.3165   1
  -2   1  -4 182.237 12.6368   1
   2  -1   4 180.173 12.9137   9
   2   1   4 183.073 9.42233   9
   2  -1   4 183.513 15.0300   7
   2   1   4 227.516 16.1589   7
   2   1   4 191.479 14.4409   3
  -2   1  -4 194.275 13.2021   3
  -2  -1  -4 181.514 11.3024   6
   2  -1   4 184.732 9.92527   6
   2  -1   4 203.411 15.3192   5
   2   1   4 203.842 12.6555   5
   2   1   4 193.761 15.3312   4
   2  -1   4 213.004 16.3229   4
  -2  -1  -5 363.830 23.5054   2
  -2   1  -5 400.255 22.4540   2
  -2  -1  -5 481.049 25.3418   1
  -2   1  -5 373.475 21.1562   1
   2  -1   5 382.276 20.9795   9
   2   1   5 400.620 16.9779   9
   2   1   5 384.357 23.8972   7
   2   1   5 408.506 22.5248   3
  -2   1  -5 395.556 20.5585   3
  -2  -1  -5 374.243 19.0327   6
   2  -1   5 420.541 18.1898   6
   2  -1   5 420.506 23.2379   5
   2   1   5 394.665 19.9179   5
   2   1   5 401.017 24.5192   4
   2  -1   5 428.390 24.9553   4
  -2  -1  -6 10445.6 315.027   1
  -2   1  -6 10009.1 310.111   1
   2  -1   6 10307.1 299.414   8
   2   1   6 10147.7 302.558   9
   2  -1   6 10237.3 309.438   9
   2   1   6 10251.0 315.854   7
  -2   1  -6 10451.1 307.578   3
   2   1   6 10634.2 311.532   3
  -2  -1  -6 10409.0 306.727   6
   2   1   6 10486.7 307.507   5
   2  -1   6 10122.4 312.179   5
  -2  -1  -6 10561.8 315.860   2
  -2   1  -6 10577.6 312.245   2
  -2   1  -7 3896.67 131.128   1
  -2  -1  -7 3983.10 135.750   1
   2   1   7 3908.98 122.959   9
   2  -1   7 3963.14 129.726   9
   2   1   7 4036.49 137.451   7
   2  -1   7 4053.63 118.619   8
  -2   1  -7 3961.65 127.302   3
  -2  -1  -7 4039.93 127.407   6
  -2   1  -7 4037.10 125.562   6
   2  -1   7 3817.18 132.152   5
   2   1   7 3994.29 127.841   5
  -2   1  -7 4057.20 133.010   2
  -2  -1  -7 3996.70 136.284   2
  -2   1  -8 970.427 45.2759   2
  -2  -1  -8 937.302 47.5309   2
  -2  -1  -8 962.206 47.3101   1
  -2   1  -8 980.945 44.7566   1
   2   1   8 937.683 36.7269   9
   2  -1   8 915.231 41.5974   9
   2  -1   8 918.438 47.6844   7
  -2  -1  -8 1015.67 43.9391   3
  -2   1  -8 959.067 39.8128   3
  -2  -1  -8 938.492 40.3348   6
  -2   1  -8 944.164 38.9544   6
   2  -1   8 865.512 43.5904   5
   2   1   8 958.852 41.0179   5
   2  -1   8 1005.95 49.0344   4
   2   1   8 796.142 45.5406   4
  -2  -1  -9 172.645 19.8648   2
  -2   1  -9 180.254 18.8531   2
  -2  -1  -9 185.980 20.4293   1
  -2   1  -9 161.439 18.0342   1
   2   1   9 169.449 13.2404   9
   2  -1   9 117.609 14.6902   9
  -2  -1  -9 155.831 16.3832   3
  -2   1  -9 174.666 15.0316   3
  -2   1  -9 159.833 14.7646   6
  -2  -1  -9 177.840 15.9584   6
   2  -1   9 196.189 21.9750   7
   2   1   9 150.719 15.1950   5
   2  -1   9 153.909 18.2684   5
   2  -1   9 202.093 22.0551   4
   2   1   9 165.302 20.2190   4
  -2  -1 -10 3788.80 137.187   2
  -2   1 -10 3870.79 132.916   2
  -2   1 -10 3582.54 130.944   1
  -2  -1 -10 3626.07 135.475   1
   2   1  10 3635.51 119.218   9
   2  -1  10 3678.74 126.241   9
   2  -1  10 3721.16 137.704   7
  -2  -1 -10 3735.14 127.109   3
  -2   1 -10 3728.00 123.448   6
  -2  -1 -10 3827.05 125.885   6
   2  -1  10 3729.84 130.868   5
   2   1  10 3582.61 124.305   5
   2  -1  10 3749.63 137.779   4
   2   1  10 3792.98 138.218   4
  -2   1 -11 36.7822 14.4487   2
  -2  -1 -11 21.3331 13.0708   2
  -2   1 -11 24.8486 12.1001   1
  -2  -1 -11 13.1500 11.8104   1
   2  -1  11 34.1408 11.7419   9
  -2  -1 -11 45.6159 12.4546   3
   2  -1  11 16.9304 12.4229   4
   2  -1  11 34.1955 15.8578   7
   2   1  11 32.2624 14.6013   7
   2   1  11 12.8235 9.58472   5
   2  -1  11 29.6304 12.7747   5
   2   1  11 39.5666 17.0454   4
  -2  -1 -12 597.277 41.6636   2
  -2   1 -12 537.367 37.6279   2
  -2  -1 -12 484.396 38.6298   1
  -2   1 -12 509.063 36.8228   1
   2  -1  12 496.089 31.7138   9
   2  -1  12 579.210 41.7868   7
   2   1  12 396.643 37.0711   7
   2  -1  12 468.197 33.9876   5
   2   1  12 466.209 30.3704   5
   2   1  12 576.483 41.6831   4
   2  -1  12 451.537 38.1775   4
  -2   1 -13 38.2596 15.0534   1
  -2  -1 -13 72.1868 18.9536   1
   2  -1  13 30.8425 12.9652   9
   2  -1  13 26.9255 16.2518   4
   2  -1  13 51.2441 18.3078   7
   2   1  13 70.4137 20.5645   7
   2  -1  13 43.5592 15.3897   5
   2   1  13 47.2628 18.8083   4
   2   1  13 49.6340 12.9877   5
  -2  -1 -13 53.7093 19.4786   2
  -2   1 -13 35.6871 16.0544   2
  -2   1 -14 2076.47 95.5289   1
  -2  -1 -14 2282.77 101.903   1
   2   1  14 2161.48 102.198   4
   2  -1  14 2269.99 104.048   4
   2   1  14 2241.29 104.828   7
   2  -1  14 2037.59 90.8948   5
  -2   1 -14 2323.75 97.8709   2
  -2  -1 -14 2233.14 101.297   2
   2   1  15 3.92325 18.2466   4
   2  -1  15-11.7165 17.8368   4
   2   1  15 12.3363 18.7803   7
  -2  -1 -15-18.2040 19.2000   1
  -2  -1 -15-7.28072 16.9311   2
  -2   1 -16 433.757 44.3929   7
   2   1  16 418.243 43.7140   4
   2  -1  16 366.217 41.7869   4
   2   1  16 475.038 47.2548   7
  -2  -1 -16 391.580 41.8896   1
  -2  -1 -16 428.836 42.4388   2
   2   1  17 13.9984 20.0919   7
  -2  -1 -17-8.18803 19.7093   1
   2   1  17 17.6973 20.5771   4
   2  -1  17-8.79714 18.5413   4
  -2   1 -17 36.0553 20.5835   7
  -2   2  18 1096.98 73.9360   7
   2  -2 -18 1153.08 74.0001   2
  -2   2  17 4.08382 18.3022   7
  -2   2  17-7.04293 17.7800   4
   2  -2 -17 16.2260 21.3917   2
   2  -2 -17 17.4423 20.6390   1
   2  -2 -16 69.7948 23.1337   1
  -2   2  16 36.4142 18.4376   4
   2  -2 -16 7.66614 17.8640   2
  -2   2  16 76.5928 23.8282   7
   2  -2 -15 286.911 32.0857   6
  -2   2  15 274.385 33.4031   7
   2  -2 -15 218.758 31.1161   1
   2   2 -15 238.469 29.7186   1
  -2   2  15 237.581 31.1045   2
  -2   2  15 200.470 27.5563   4
  -2   2  14 2439.77 105.958   2
   2  -2 -14 2355.04 107.399   1
   2   2 -14 2382.95 101.715   1
   2   2 -14 2318.90 98.6475   9
  -2   2  14 2521.10 107.126   7
   2   2 -14 2277.34 99.4304   6
   2  -2 -14 2518.07 103.319   6
   2   2 -14 2392.49 98.8513   5
  -2   2  14 2208.27 98.7260   4
  -2   2  13 2815.44 118.412   2
   2  -2 -13 2776.71 120.369   1
  -2  -2  13 2797.56 114.822   1
   2   2 -13 3056.28 115.451   9
  -2  -2  13 2848.59 114.411   7
  -2   2  13 3151.52 121.543   7
   2  -2 -13 3046.97 117.831   6
  -2  -2  13 2808.45 113.267   4
  -2   2  13 2986.64 115.584   4
   2   2 -13 3045.58 114.688   5
  -2   2  13 2917.85 104.211   3
  -2  -2  12 80.4680 17.5895   1
   2  -2 -12 84.3314 19.4326   1
  -2  -2  12 120.995 16.9991   2
  -2   2  12 66.4167 16.3410   4
  -2  -2  12 74.2187 15.8562   4
  -2   2  12 106.154 14.8174   3
  -2  -2  12 65.7148 15.5007   7
   2  -2 -12 102.796 19.3280   6
  -2   2  12 109.979 19.7903   7
  -2  -2  12 60.8268 14.7176   6
  -2   2  12 119.664 18.9051   2
  -2   2  11 356.331 31.5034   2
  -2  -2  11 392.293 27.5897   2
  -2  -2  11 337.210 28.5557   1
  -2  -2  11 429.792 30.8919   9
   2  -2 -11 446.922 26.5394   9
  -2   2  11 405.092 31.8932   7
  -2  -2  11 490.630 32.2257   7
  -2   2  11 338.212 24.7551   3
   2  -2 -11 428.635 32.7015   6
  -2  -2  11 401.761 30.5682   6
  -2  -2  11 346.930 28.6760   5
  -2  -2  11 369.486 29.1327   4
  -2   2  11 403.667 30.1209   4
  -2  -2  10 1729.39 69.3625   2
  -2   2  10 1685.56 75.7967   2
  -2  -2  10 1752.22 73.2558   1
   2  -2 -10 1810.41 67.0696   9
  -2  -2  10 1673.05 72.8898   9
  -2  -2  10 1821.71 68.4762   8
  -2  -2  10 1831.63 72.7453   7
  -2   2  10 1780.82 76.0804   7
  -2   2  10 1830.61 68.2642   3
   2  -2 -10 1664.29 74.3307   6
  -2  -2  10 1701.04 73.5410   6
  -2  -2  10 1736.36 73.2864   5
  -2   2  10 1675.68 71.7197   4
  -2  -2  10 1783.96 72.0890   4
  -2  -2   9 222.263 17.8560   2
  -2   2   9 190.859 20.5322   2
  -2  -2   9 173.533 18.5016   1
   2  -2  -9 178.267 15.6361   9
  -2  -2   9 185.103 18.8619   9
  -2   2   9 164.504 19.2061   7
  -2  -2   9 198.036 17.1956   8
  -2  -2   9 196.590 18.5512   4
  -2   2   9 187.885 16.7749   3
  -2  -2   9 193.215 18.0391   7
   2  -2  -9 190.928 20.2263   6
  -2  -2   9 187.172 19.0232   6
   2  -2  -9 183.053 13.6640   5
  -2   2   9 209.965 19.0389   4
  -2  -2   9 179.173 18.8246   5
  -2   2   8 1.89075 7.79427   2
  -2  -2   8 10.7961 6.49899   2
  -2  -2   8-1.53875 7.40728   1
   2  -2  -8 1.12128 5.91281   9
  -2  -2   8 1.70160 8.05355   9
  -2   2   8 20.9453 9.33118   7
  -2  -2   8-1.30153 6.47082   8
  -2  -2   8 1.42352 6.96587   4
  -2   2   8-1.23660 6.78719   3
  -2  -2   8-1.37627 7.45632   7
   2  -2  -8-1.77314 7.94618   6
   2  -2  -8-2.32494 5.40618   5
  -2  -2   8 1.68998 7.42646   6
  -2   2   8-2.92550 7.04142   4
  -2  -2   8-4.97748 7.71609   5
  -2  -2   7 155.176 12.6416   2
  -2   2   7 153.826 16.5051   1
  -2  -2   7 148.062 14.4938   1
   2  -2  -7 150.126 12.7949   9
  -2  -2   7 125.828 14.1417   9
  -2  -2   7 142.004 13.7978   8
  -2   2   7 167.275 16.2657   7
  -2   2   7 119.624 12.8323   3
   2  -2  -7 148.753 16.1251   6
  -2  -2   7 131.120 13.1777   7
  -2  -2   7 140.769 14.8259   6
   2  -2  -7 152.350 10.5373   5
  -2   2   7 138.133 14.1066   4
  -2  -2   7 113.431 13.7242   5
  -2  -2   6 3319.33 110.531   2
  -2  -2   6 3453.06 115.016   1
  -2   2   6 3458.12 118.946   1
  -2  -2   6 3447.51 117.172   9
   2  -2  -6 3661.32 112.496   9
  -2  -2   6 3492.79 112.206   7
  -2  -2   6 3536.24 114.800   8
  -2   2   6 3471.26 116.750   7
  -2   2   6 3509.98 113.776   3
  -2  -2   6 3459.12 117.441   6
   2  -2  -6 3447.09 118.208   6
   2  -2  -6 3563.48 107.518   5
  -2  -2   6 3484.93 117.015   5
  -2   2   6 3649.98 114.688   4
   2   2  -6 3498.96 113.616   4
  -2   2   5 2.51006 7.48109   2
  -2  -2   5 2.61169 4.62651   2
  -2   2   5 8.89160 7.57169   1
  -2  -2   5 0.96331 5.80429   1
   2  -2  -5-1.60706 4.84155   9
  -2  -2   5 1.03046 6.07536   8
  -2   2   5-2.23045 6.12107   7
  -2   2   5-1.90360 5.85567   3
  -2  -2   5-2.88789 4.99633   7
   2  -2  -5 4.87256 6.42364   6
  -2  -2   5 3.54618 7.27226   6
   2  -2  -5 2.76143 3.90088   5
  -2   2   5 2.64092 5.52526   4
   2   2  -5-1.67911 5.32090   4
  -2   2   4 5527.12 172.292   2
  -2  -2   4 5464.33 164.780   2
  -2   2   4 5572.89 172.215   1
  -2  -2   4 5639.04 169.055   1
   2  -2  -4 5722.68 168.240   9
  -2  -2   4 5412.26 171.878   9
   2   2  -4 5539.87 165.091   7
  -2   2   4 5521.94 169.632   3
   2  -2  -4 5625.91 172.389   6
   2  -2  -4 5836.23 163.622   5
   2   2  -4 5594.89 167.282   4
  -2   2   4 5919.48 168.396   4
  -2  -2   3 2236.80 70.2505   2
  -2   2   3 2276.47 76.7056   2
  -2  -2   3 2261.28 74.2207   1
  -2   2   3 2166.82 75.8693   1
  -2  -2   3 2248.29 76.7491   9
   2  -2  -3 2340.96 74.2677   9
   2   2  -3 2260.28 69.7641   7
  -2  -2   3 2377.62 68.6194   3
  -2  -2   3 2235.08 68.2907   3
  -2  -2   3 2346.44 77.0915   6
   2  -2  -3 2365.16 77.1807   6
   2  -2  -3 2263.57 70.2797   5
   2   2  -3 2245.81 76.2903   5
   2   2  -3 2228.37 72.3383   4
  -2   2   3 2367.01 73.3089   4
  -2  -2   2 79.8459 6.04404   2
  -2   2   2 83.4868 9.09704   2
  -2   2   2 66.9927 8.14282   1
  -2  -2   2 83.9808 8.27317   1
   2  -2  -2 47.7532 7.28396   9
  -2  -2   2 73.6342 8.93534   9
  -2  -2   2 79.0385 4.89772   7
   2   2  -2 74.2017 5.00745   7
   2   2  -2 79.5642 6.64575   3
   2  -2  -2 62.7030 8.52204   6
  -2  -2   2 119.276 10.4480   6
   2   2  -2 97.8916 9.69973   5
   2  -2  -2 76.8934 6.80424   5
  -2   2   2 76.6449 7.51368   4
   2   2  -2 88.4113 7.53931   4
  -2   2   1 6811.44 197.282   2
  -2  -2   1 6795.89 194.214   2
  -2   2   1 6805.42 195.332   1
  -2  -2   1 6512.72 196.716   9
   2  -2  -1 6783.03 197.675   9
  -2   2   1 6279.10 197.090   7
   2   2  -1 6533.29 191.718   7
  -2  -2   1 6576.85 191.585   7
   2   2  -1 6722.53 195.621   3
  -2   2   1 6670.33 198.020   3
  -2  -2   1 6693.66 198.021   6
   2  -2  -1 6696.11 195.516   5
   2   2  -1 6688.67 195.099   4
  -2   2   1 6191.13 195.308   4
  -2   2   0 155.688 10.5271   2
  -2  -2   0 177.276 10.5283   2
  -2   2   0 162.228 8.57971   1
   2  -2   0 146.137 8.35930   1
  -2  -2   0 154.119 9.70977   9
   2  -2   0 163.107 11.4734   9
  -2   2   0 150.082 11.3014   7
   2   2   0 180.602 9.28935   7
  -2   2   0 131.897 10.7120   3
   2   2   0 172.456 11.4839   3
   2  -2   0 149.745 10.2017   6
  -2  -2   0 163.977 11.1103   6
   2  -2   0 195.321 11.6276   5
   2   2   0 170.429 10.5624   4
  -2   2  -1 93.7046 8.18511   2
  -2  -2  -1 80.2050 8.64580   1
  -2   2  -1 85.5031 5.39494   1
   2  -2   1 89.5194 5.31484   1
   2   2   1 91.8446 6.02766   9
   2   2   1 99.1926 6.21330   9
   2  -2   1 95.4866 9.30853   9
  -2   2  -1 85.9841 9.26143   7
   2   2   1 87.1171 7.90578   7
   2   2   1 95.7094 9.61135   3
  -2   2  -1 69.2728 8.24319   3
  -2  -2  -1 94.7820 8.65075   6
   2  -2   1 98.0484 7.15261   6
   2   2   1 97.4834 7.60925   5
   2  -2   1 91.0699 9.29801   5
   2   2   1 84.7260 8.67122   4
   2  -2   2 0.80545 2.91990   1
  -2  -2  -2 4.27435 5.82035   1
  -2   2  -2 2.22303 2.98226   1
   2   2   2 4.05941 5.43484   4
  -2   2  -2 5.08831 6.23647   4
   2   2   2 5.99359 5.74088   7
  -2   2  -2 11.9327 6.78389   7
   2   2   2-2.56265 6.41497   3
  -2   2  -2 2.61508 5.48182   3
  -2  -2  -2 1.82682 5.07788   6
   2  -2   2 0.75895 3.54625   6
   2  -2   2 6.86082 6.30670   5
   2   2   2 4.84023 4.00117   5
  -2   2  -2 5.40849 4.51024   2
  -2   2  -3 201.817 12.5685   2
  -2  -2  -3 195.987 14.9749   2
  -2   2  -3 197.550 10.5290   1
  -2  -2  -3 171.419 14.2962   1
   2  -2   3 163.015 13.5191   9
  -2   2  -3 201.952 15.0326   7
   2   2   3 222.285 15.2410   7
  -2   2  -3 204.848 12.9338   3
   2  -2   3 187.417 14.8957   4
  -2  -2  -3 200.828 12.5805   6
   2  -2   3 182.534 10.2552   6
   2  -2   3 144.123 13.6385   5
   2   2   3 204.609 11.0679   5
   2   2   3 204.791 14.9845   4
  -2   2  -4 4774.54 150.393   2
  -2  -2  -4 5044.01 156.540   2
  -2  -2  -4 4924.90 156.172   1
  -2   2  -4 4709.11 147.767   1
   2  -2   4 4820.46 153.472   9
   2   2   4 5057.99 155.983   7
  -2   2  -4 4828.16 155.844   7
   2   2   4 5245.31 155.642   3
  -2   2  -4 4823.93 149.740   3
   2  -2   4 5046.24 147.107   6
  -2  -2  -4 5084.82 150.672   6
   2   2   4 4831.51 147.091   5
   2  -2   4 4704.00 155.582   4
   2   2   4 4910.71 155.879   4
  -2  -2  -5 13544.6 387.146   2
  -2   2  -5 13151.9 379.939   2
  -2  -2  -5 12877.4 386.080   1
  -2   2  -5 12731.7 377.344   1
   2  -2   5 12856.0 382.554   9
  -2   2  -5 12888.1 386.171   7
   2   2   5 13500.1 386.717   7
  -2   2  -5 12753.7 377.471   3
   2   2   5 13666.6 384.667   3
  -2  -2  -5 13392.3 379.357   6
   2  -2   5 12353.1 375.230   6
   2   2   5 12427.5 375.103   5
   2  -2   5 12169.7 383.895   5
   2  -2   5 12574.0 385.918   4
   2   2   5 12953.0 386.109   4
  -2   2  -6 1302.26 50.2922   1
  -2  -2  -6 1333.49 57.1106   1
  -2  -2  -6 1329.01 42.4400   9
   2  -2   6 1324.84 53.7232   9
   2   2   6 1371.75 58.0998   7
  -2   2  -6 1327.03 57.0247   7
  -2   2  -6 1351.22 49.3196   3
   2   2   6 1498.72 56.3721   3
   2  -2   6 1354.38 48.2538   6
  -2  -2  -6 1432.29 51.9301   6
   2  -2   6 1340.06 56.0879   5
   2   2   6 1369.29 48.0982   5
  -2   2  -6 1318.28 52.0114   2
  -2  -2  -6 1325.40 57.3556   2
  -2   2  -7 775.440 34.8543   1
  -2  -2  -7 742.913 40.1161   1
   2  -2   7 710.214 36.2495   9
  -2  -2  -7 748.057 26.6143   9
   2   2   7 753.585 40.4496   7
  -2   2  -7 804.176 40.9658   7
  -2  -2  -7 720.752 23.8472   8
   2   2   7 706.996 36.5795   3
  -2   2  -7 793.641 32.6084   3
   2  -2   7 790.187 32.3079   6
  -2  -2  -7 816.488 35.2188   6
   2   2   7 744.153 31.4329   5
   2  -2   7 681.135 37.6098   5
  -2  -2  -7 809.613 41.3692   2
  -2   2  -7 726.795 35.6634   2
  -2   2  -8 25.2357 9.22249   1
  -2  -2  -8 12.4261 10.6149   1
  -2  -2  -8 4.21324 4.01256   9
   2  -2   8 3.15105 8.07611   9
  -2   2  -8 12.4219 9.09960   7
   2  -2   8 2.57573 4.42378   8
   2  -2   8-2.10709 9.26114   4
  -2   2  -8 2.97286 5.71389   3
   2   2   8 19.5679 9.93079   7
  -2  -2  -8 7.90185 6.65155   6
   2  -2   8 2.10269 6.13180   6
   2   2   8 8.79776 6.13805   5
   2  -2   8 7.37616 8.10544   5
  -2   2  -8 5.97159 7.98307   2
   2   2   8 13.0442 9.06508   3
  -2  -2  -8 16.8950 10.3358   2
  -2   2  -9 501.470 30.6360   2
  -2  -2  -9 510.474 35.2288   2
  -2  -2  -9 511.032 35.1392   1
  -2   2  -9 460.102 29.2741   1
   2  -2   9 511.447 31.3535   9
   2  -2   9 519.422 21.8893   8
  -2   2  -9 459.237 33.7221   7
   2   2   9 528.955 31.5784   3
  -2   2  -9 493.482 25.3397   3
  -2  -2  -9 568.253 30.3248   6
   2   2   9 429.705 24.6881   5
   2  -2   9 484.915 32.4443   5
   2   2   9 458.857 33.6226   4
   2  -2   9 477.822 34.4479   4
  -2   2 -10 3753.35 129.275   2
  -2  -2 -10 3974.93 138.823   2
  -2  -2 -10 3813.26 137.615   1
  -2   2 -10 3670.61 128.280   1
   2  -2  10 3717.40 128.560   9
  -2   2 -10 3683.84 136.770   7
  -2   2 -10 3344.54 120.601   6
  -2  -2 -10 3644.29 125.346   6
   2  -2  10 3711.05 132.660   5
   2   2  10 3493.12 119.884   5
   2   2  10 3838.33 138.026   4
   2  -2  10 3847.32 137.923   4
  -2  -2 -11 2643.14 111.798   2
  -2   2 -11 2813.05 105.695   2
  -2   2 -11 2833.36 105.713   1
  -2  -2 -11 2853.09 114.012   1
   2  -2  11 2863.23 105.007   9
  -2   2 -11 2823.94 113.980   7
  -2  -2 -11 2681.57 103.676   3
  -2  -2 -11 2721.52 101.607   6
   2  -2  11 2803.20 108.442   5
   2   2  11 2773.89 96.5679   5
   2   2  11 2905.56 114.745   4
   2  -2  11 2875.33 114.315   4
  -2   2 -12 62.6519 16.3312   2
  -2  -2 -12 77.6760 19.2371   2
  -2   2 -12 82.6195 17.1329   1
  -2  -2 -12 110.758 21.2292   1
   2  -2  12 82.5499 15.7141   9
  -2   2 -12 74.7900 19.0981   7
   2  -2  12 87.8118 19.4150   4
   2   2  12 62.8392 18.2811   7
   2  -2  12 60.9342 16.6895   5
   2   2  12 69.3288 19.3102   4
  -2  -2 -13 444.114 40.6224   1
   2  -2  13 495.696 34.7483   9
  -2   2 -13 525.836 42.6785   7
   2   2  13 476.012 42.0911   7
  -2  -2 -13 484.312 42.2472   2
   2  -2  13 399.498 35.1542   5
   2  -2  13 571.982 43.9505   4
   2   2  13 582.646 44.5205   4
  -2  -2 -14 61.2012 21.0626   1
   2  -2  14 44.3467 15.3162   9
  -2   2 -14 91.7279 22.4118   7
   2  -2  14 73.4447 20.9914   4
   2   2  14 50.7765 20.3861   7
   2   2  14 99.9388 23.2995   4
   2  -2  14 59.8034 17.6096   5
  -2  -2 -14 47.0237 19.6774   2
  -2  -2 -15 1638.56 86.7162   1
   2  -2  15 1629.29 87.5182   4
   2   2  15 1671.85 88.2234   4
  -2   2 -15 1699.31 88.6549   7
   2   2  15 1710.67 91.0597   7
   2  -2  15 1530.77 77.9530   5
  -2  -2 -15 1668.96 87.3714   2
   2   2  16 160.695 29.1060   4
  -2   2 -16 180.840 31.4382   7
   2  -2  16 171.598 31.9317   4
   2   2  16 152.728 31.8728   7
  -2  -2 -16 110.699 27.5405   1
  -2  -2 -16 139.301 28.2194   2
  -2   2 -17 195.816 34.6758   7
   2   2  17 314.262 42.5006   7
  -2  -2 -17 294.153 38.9214   1
   2   2  17 236.777 37.1597   4
  -2  -2 -17 288.658 38.9546   2
  -2   3  18 44.7522 21.5807   7
  -2   3  17 216.328 35.0476   7
  -2   3  17 151.285 27.7647   4
   2  -3 -17 122.701 28.3004   1
   2  -3 -17 146.216 30.0819   2
  -2   3  16 211.391 31.9880   7
  -2   3  16 207.105 29.8595   4
   2  -3 -16 141.412 29.6474   1
   2  -3 -15 40.1033 22.0450   1
  -2   3  15 45.9339 21.8367   2
   2   3 -15 58.0755 16.8209   9
   2  -3 -15 22.9067 16.0596   6
  -2   3  15 52.1029 19.9334   7
   2   3 -15 55.4474 17.1661   5
  -2   3  15 28.5564 18.1136   4
   2   3 -14 170.511 24.8860   4
  -2   3  14 126.558 21.8046   4
   2   3 -14 217.604 25.6455   7
   2  -3 -14 163.601 24.9793   6
  -2   3  14 124.189 24.4857   7
   2   3 -14 158.224 24.0311   5
  -2  -3  14 153.245 24.4739   6
  -2   3  14 157.163 27.3808   2
   2  -3 -14 175.278 28.9292   1
  -2   3  13 23.1906 15.6911   2
   2  -3 -13 6.89327 15.1575   1
  -2  -3  13 22.6862 12.9314   1
  -2  -3  13 19.3570 14.5942   9
   2   3 -13 22.9100 13.9842   7
  -2   3  13 41.2966 13.5117   3
   2  -3 -13 2.89310 14.8382   6
  -2   3  13 12.7070 13.6908   7
  -2  -3  13 23.9997 13.8779   6
   2   3 -13 28.7826 14.5565   4
  -2   3  13 21.6663 13.0507   4
  -2   3  12 158.800 23.1309   2
  -2  -3  12 121.817 18.6510   1
   2  -3 -12 120.295 23.1420   1
  -2  -3  12 83.1882 17.3638   9
   2   3 -12 103.583 17.8947   7
  -2   3  12 75.6016 18.3227   7
  -2   3  12 104.214 16.5953   3
   2  -3 -12 107.745 19.7555   6
  -2  -3  12 92.1182 19.0651   6
  -2   3  12 101.444 20.2760   4
  -2  -3  12 114.330 19.3453   5
   2   3 -12 121.961 19.7248   4
  -2   3  11 699.463 45.2481   2
  -2  -3  11 708.456 40.7695   1
   2  -3 -11 586.505 43.5174   1
  -2  -3  11 599.921 40.5061   9
  -2  -3  11 733.077 37.8179   8
   2   3 -11 702.657 40.3498   7
  -2   3  11 753.789 45.0175   7
  -2   3  11 723.503 38.8348   3
   2  -3 -11 680.744 43.2693   6
  -2  -3  11 640.012 40.6537   6
  -2  -3  11 714.317 42.8585   5
   2   3 -11 680.594 40.6928   4
  -2   3  11 641.529 40.2285   4
  -2  -3  10 2295.49 84.8377   2
  -2   3  10 2251.74 95.9877   2
  -2  -3  10 2327.12 89.9350   1
   2  -3 -10 2499.95 84.0753   9
  -2  -3  10 2209.79 92.6535   9
  -2   3  10 2385.54 95.7629   7
  -2  -3  10 2435.56 88.1411   8
   2   3 -10 2413.61 90.3482   7
  -2   3  10 2409.89 88.9317   3
   2  -3 -10 2237.11 93.5563   6
  -2  -3  10 2370.91 93.1188   6
  -2  -3  10 2266.71 93.2203   5
  -2   3  10 2478.58 92.8019   4
   2   3 -10 2356.49 91.1927   4
  -2  -3   9 206.806 16.8624   2
  -2  -3   9 224.669 20.1114   1
  -2   3   9 240.191 24.0723   1
   2  -3  -9 234.017 17.3060   9
  -2  -3   9 220.480 21.9297   9
   2   3  -9 235.891 20.2163   7
  -2   3   9 216.758 22.4118   7
  -2  -3   9 172.686 17.8946   8
  -2   3   9 250.013 20.7767   3
   2  -3  -9 226.638 22.5656   6
  -2  -3   9 211.346 21.0257   6
   2   3  -9 245.025 21.3305   4
  -2   3   9 201.723 19.6999   4
  -2  -3   9 243.381 22.4302   5
  -2  -3   8 1.01334 5.77183   2
  -2  -3   8 2.90199 7.96396   1
  -2   3   8-2.09891 8.04084   1
  -2  -3   8-5.71530 8.37181   9
   2  -3  -8-2.12018 6.38739   9
  -2  -3   8 1.47545 6.86175   8
   2   3  -8-1.37090 7.02550   7
  -2   3   8 7.65632 9.05921   7
  -2   3   8 1.50981 7.38815   3
  -2  -3   8-1.78645 8.74182   6
   2  -3  -8 5.72083 8.21060   6
   2  -3  -8 3.71896 4.22831   5
  -2  -3   8 5.65516 8.11635   5
  -2   3   8 4.78333 7.80227   4
   2   3  -8-3.07049 7.98258   4
  -2  -3   7 551.256 25.5586   2
  -2   3   7 527.905 32.6526   2
  -2  -3   7 561.185 29.3303   1
  -2   3   7 572.027 33.7669   1
   2  -3  -7 573.233 26.9860   9
  -2  -3   7 509.176 31.2825   9
  -2  -3   7 521.612 29.6078   8
   2   3  -7 533.462 28.0006   7
  -2   3   7 561.301 32.4510   7
  -2   3   7 562.421 30.4695   3
   2  -3  -7 576.512 33.1984   6
  -2  -3   7 562.982 31.8091   6
   2  -3  -7 578.587 21.6342   5
  -2  -3   7 535.307 32.1385   5
  -2   3   7 625.734 31.4251   4
   2   3  -7 546.854 29.7275   4
  -2   3   6 179.945 17.7123   2
  -2  -3   6 196.629 12.3411   2
  -2   3   6 190.188 17.9021   1
  -2  -3   6 219.226 15.8305   1
   2  -3  -6 182.725 13.5358   9
   2   3  -6 178.339 13.7478   7
  -2   3   6 182.147 17.4154   7
  -2   3   6 185.183 16.0247   3
   2  -3  -6 200.450 18.3363   6
  -2  -3   6 149.571 15.5604   6
   2  -3  -6 197.558 9.79389   5
  -2   3   6 200.147 16.1839   4
   2   3  -6 202.896 15.8473   4
  -2  -3   5 10200.0 304.431   2
  -2   3   5 10741.0 317.184   2
  -2   3   5 10467.2 316.427   1
  -2  -3   5 10420.1 310.518   1
   2  -3  -5 10539.7 309.563   9
  -2  -3   5 9525.43 314.922   9
   2   3  -5 10480.4 308.362   7
  -2   3   5 10362.5 314.093   3
   2  -3  -5 10656.8 316.689   6
  -2  -3   5 10469.2 315.773   6
   2  -3  -5 10488.8 302.232   5
  -2   3   5 10922.5 313.010   4
   2   3  -5 10538.1 311.775   4
  -2  -3   4 1574.54 49.0323   2
  -2   3   4 1561.39 59.0571   2
  -2   3   4 1589.01 58.7201   1
  -2  -3   4 1595.50 54.6427   1
   2  -3  -4 1553.09 54.5097   9
  -2  -3   4 1497.37 58.6413   9
   2   3  -4 1496.76 51.8741   7
  -2  -3   4 1482.19 47.4266   3
   2   3  -4 1557.10 47.7220   3
  -2   3   4 1563.43 57.9549   3
   2  -3  -4 1581.23 59.3897   6
   2  -3  -4 1571.06 48.6589   5
  -2  -3   4 1432.83 58.1117   5
  -2   3   4 1568.75 55.9330   4
   2   3  -4 1570.29 55.3361   4
   2   3  -3 19038.0 558.499   2
  -2  -3   3 19902.1 558.630   2
  -2   3   3 19554.3 568.981   2
  -2  -3   3 19893.3 564.723   1
  -2   3   3 19385.6 567.811   1
  -2  -3   3 19796.7 569.614   9
   2  -3  -3 19842.4 565.700   9
   2   3  -3 18754.6 560.856   7
   2   3  -3 19889.5 560.528   3
   2  -3  -3 19340.7 569.586   6
  -2  -3   3 18200.2 568.412   6
   2  -3  -3 19153.1 560.141   5
  -2  -3   3 19002.6 569.169   5
  -2   3   3 20086.4 566.420   4
   2   3  -3 19991.6 565.558   4
  -2   3   2 3281.07 107.904   2
  -2  -3   2 3492.32 101.163   2
  -2  -3   2 3360.65 105.732   1
  -2   3   2 3341.16 106.584   1
   2  -3  -2 3345.80 107.231   9
  -2  -3   2 3296.20 108.702   9
   2   3  -2 3461.33 102.311   7
  -2   3   2 3429.55 109.006   7
   2   3  -2 3417.03 104.330   3
  -2   3   2 3222.36 108.851   3
  -2  -3   2 3348.25 109.524   6
   2  -3  -2 3380.27 103.342   5
  -2   3   2 3471.54 107.239   4
   2   3  -2 3346.63 106.221   4
  -2   3   1 733.098 29.6610   2
  -2  -3   1 729.118 26.3348   2
  -2   3   1 692.779 27.4463   1
  -2  -3   1 802.371 29.6808   1
  -2  -3   1 717.324 29.8786   9
   2  -3  -1 696.997 30.2555   9
  -2   3   1 703.295 30.9553   7
   2   3  -1 731.429 26.4502   7
  -2   3   1 723.093 31.3801   3
   2   3  -1 687.434 28.7730   3
  -2  -3   1 741.301 31.4037   6
   2  -3  -1 722.695 28.2111   5
   2   3  -1 751.638 29.7062   4
  -2  -3   0 1368.51 44.9021   2
  -2   3   0 1282.27 44.7925   2
  -2  -3   0 1244.00 46.1795   1
  -2   3   0 1274.11 41.4347   1
   2  -3   0 1302.90 47.6749   9
  -2  -3   0 1235.98 44.3897   9
   2   3   0 1338.95 44.2393   7
  -2   3   0 1354.34 48.1478   7
   2   3   0 1262.64 46.9297   3
  -2   3   0 1307.30 47.5257   3
  -2  -3   0 1242.56 47.1797   6
   2  -3   0 1312.67 45.9807   6
   2  -3   0 1311.39 46.3910   5
   2   3   0 1286.69 45.2363   5
   2   3   0 1228.37 46.1328   4
  -2   3  -1 1905.26 61.8861   2
  -2  -3  -1 2027.17 65.0477   2
  -2  -3  -1 1906.80 60.6788   9
   2  -3   1 1933.24 66.7763   9
   2   3   1 1876.04 63.8082   7
  -2   3  -1 1979.69 66.9295   7
   2   3   1 1976.86 66.7534   3
  -2   3  -1 1787.49 64.7129   3
  -2  -3  -1 1952.93 65.8890   6
   2  -3   1 1866.96 63.0577   6
   2  -3   1 1830.84 65.5744   5
   2   3   1 1945.06 62.1703   5
   2   3   1 1940.57 66.2319   4
  -2   3  -2 1580.30 49.7324   2
  -2  -3  -2 1443.53 46.0124   9
   2  -3   2 1480.67 55.2012   9
   2   3   2 1416.04 45.8504   9
  -2   3  -2 1472.73 55.1343   7
   2   3   2 1387.88 53.0094   7
  -2   3  -2 1453.47 52.3720   3
   2   3   2 1515.31 55.4872   3
   2  -3   2 1508.80 50.6659   6
  -2  -3  -2 1552.09 53.9350   6
   2  -3   2 1461.95 55.0875   5
   2   3   2 1516.02 48.7819   5
   2   3   2 1570.64 55.3412   4
  -2   3  -2 1547.77 55.7105   4
  -2   3  -3 300.848 12.3386   1
  -2  -3  -3 345.625 20.8570   1
  -2   3  -3 334.172 12.4868   1
   2   3   3 323.709 20.7096   4
  -2   3  -3 401.902 22.2787   4
   2   3   3 322.385 19.8959   7
  -2   3  -3 308.816 20.3043   7
  -2   3  -3 338.428 18.2351   3
   2   3   3 384.713 21.8214   3
  -2  -3  -3 356.954 19.3486   6
   2  -3   3 285.451 16.1522   6
   2  -3   3 334.122 21.1881   5
   2   3   3 308.464 14.4001   5
  -2   3  -3 311.369 15.8164   2
  -2   3  -4 1502.36 50.9790   2
  -2  -3  -4 1393.16 57.6154   2
  -2   3  -4 1448.60 47.4541   1
  -2  -3  -4 1513.64 58.8496   1
   2  -3   4 1415.20 56.6248   9
  -2   3  -4 1413.07 57.3560   7
   2   3   4 1421.09 57.2159   7
  -2   3  -4 1483.64 52.2988   3
  -2  -3  -4 1480.19 54.6377   6
   2  -3   4 1526.96 51.2604   6
   2  -3   4 1488.47 58.2450   5
   2   3   4 1469.39 47.8074   5
  -2   3  -4 1396.29 57.4495   4
   2   3   4 1467.44 57.9390   4
  -2  -3  -5 21951.4 644.356   2
  -2   3  -5 22459.9 634.334   2
  -2  -3  -5 22195.8 644.606   1
  -2   3  -5 21118.4 631.090   1
   2  -3   5 21291.5 641.456   9
  -2   3  -5 21868.0 643.221   7
   2   3   5 22163.4 644.046   7
   2   3   5 22752.5 643.326   3
  -2   3  -5 21253.8 633.913   3
   2  -3   5 22166.4 633.798   6
  -2  -3  -5 22100.1 638.606   6
   2   3   5 21850.8 629.430   5
   2   3   5 22003.6 644.247   4
  -2   3  -5 21197.0 643.713   4
  -2   3  -6 299.688 16.8074   1
  -2  -3  -6 329.579 24.4461   1
   2  -3   6 267.571 21.0518   9
   2   3   6 312.489 23.5460   7
  -2   3  -6 300.972 22.9017   7
  -2   3  -6 263.411 16.6232   3
   2   3   6 314.573 22.7978   3
  -2  -3  -6 262.836 19.0913   6
   2  -3   6 315.438 17.5679   6
   2  -3   6 252.663 21.5476   5
   2   3   6 306.763 14.9242   5
  -2   3  -6 283.798 17.7440   2
  -2  -3  -6 254.092 21.8394   2
  -2   3  -7 873.489 36.3165   1
  -2  -3  -7 831.235 44.5509   1
   2  -3   7 806.451 41.3624   9
   2   3   7 886.963 45.3393   7
  -2   3  -7 829.934 43.5629   7
   2   3   7 942.913 43.9239   3
  -2   3  -7 808.405 34.3561   3
  -2  -3  -7 889.461 39.6908   6
   2  -3   7 828.625 35.7684   6
   2   3   7 821.087 32.0476   5
   2  -3   7 815.385 43.0319   5
  -2   3  -7 858.295 37.5682   2
  -2  -3  -7 866.933 45.1569   2
  -2   3  -8 1377.57 54.6006   2
  -2  -3  -8 1420.17 64.0556   2
  -2  -3  -8 1326.37 62.6807   1
  -2   3  -8 1294.22 52.5595   1
   2  -3   8 1370.50 59.5859   9
   2   3   8 1372.86 63.1576   7
  -2   3  -8 1323.74 61.5945   7
   2   3   8 1510.80 61.3927   3
  -2   3  -8 1297.82 49.4578   3
   2  -3   8 1331.78 51.9961   6
  -2  -3  -8 1425.06 56.8824   6
   2   3   8 1266.58 47.3619   5
   2  -3   8 1316.99 60.7194   5
   2  -3   8 1282.43 61.3301   4
  -2  -3  -9 1542.08 72.9056   2
  -2   3  -9 1678.41 64.7970   2
  -2   3  -9 1561.20 62.9868   1
  -2  -3  -9 1513.94 72.1848   1
   2  -3   9 1647.24 69.1921   9
   2   3   9 1447.03 71.5901   7
  -2   3  -9 1708.42 73.8469   7
   2   3   9 1737.55 70.3304   3
  -2  -3  -9 1620.92 65.7102   6
   2  -3   9 1723.27 62.3801   6
   2  -3   9 1576.80 70.8227   5
   2   3   9 1591.65 56.5978   5
   2  -3   9 1519.17 71.7236   4
   2   3   9 1610.47 72.8960   4
  -2  -3 -10 69.4581 17.4966   2
   2   3  10 55.0574 14.4868   3
  -2   3 -10 42.9499 11.8792   2
  -2   3 -10 47.9631 11.8061   1
  -2  -3 -10 46.6520 14.9363   1
   2  -3  10 49.0238 12.6476   9
  -2   3 -10 104.311 18.6745   7
   2  -3  10 39.2610 8.53688   8
   2  -3  10 45.8120 14.0846   4
   2   3  10 65.0463 16.3615   7
  -2  -3 -10 66.8485 13.9165   6
   2   3  10 52.5764 8.65437   5
   2  -3  10 29.2906 13.3013   5
   2  -3  10 50.6365 10.5142   6
   2   3  10 43.2514 13.5154   4
  -2  -3 -11 1786.69 83.5253   2
  -2   3 -11 1737.21 72.5774   2
  -2  -3 -11 1769.97 83.2750   1
  -2   3 -11 1602.51 70.6477   1
   2  -3  11 1784.84 76.7047   9
  -2   3 -11 1750.07 82.4895   7
   2   3  11 1809.88 76.8194   3
  -2  -3 -11 1828.74 74.3447   6
   2  -3  11 1769.15 79.6815   5
   2  -3  11 1822.94 83.3605   4
   2   3  11 1854.16 84.1507   4
  -2  -3 -12 382.977 36.6492   2
  -2  -3 -12 372.842 35.6436   1
   2  -3  12 359.087 30.5852   9
  -2   3 -12 400.256 35.8294   7
   2  -3  12 346.697 34.0031   4
   2  -3  12 300.097 30.5257   5
   2   3  12 388.197 35.8565   4
  -2  -3 -13 513.541 44.2637   2
   2  -3  13 532.589 38.8839   9
  -2   3 -13 607.315 45.8087   7
  -2  -3 -13 626.314 47.7576   1
   2   3  13 497.531 44.2097   7
   2  -3  13 482.059 39.9290   5
   2   3  13 585.692 45.6428   4
   2  -3  14 272.741 28.2440   9
  -2   3 -14 256.113 32.9290   7
   2  -3  14 266.571 31.1377   5
   2   3  14 173.824 28.2900   4
   2   3  14 260.945 34.2155   7
  -2  -3 -14 262.634 33.5355   1
  -2  -3 -14 268.014 34.0589   2
  -2   3 -15 35.2912 20.7114   7
  -2   3 -15 31.8800 20.1539   4
   2   3  15 20.2212 20.1413   4
   2  -3  15 42.6279 18.7140   5
   2   3  15 68.9891 24.5875   7
  -2  -3 -15 52.8805 22.6413   1
  -2  -3 -15 49.0114 20.9639   2
  -2   3 -16 29.1911 20.4173   7
  -2   3 -16 33.8186 22.6093   4
   2  -3  16 23.7976 19.1436   5
   2   3  16 25.7890 18.8998   4
   2   3  16 27.6009 21.0187   7
  -2  -3 -16 8.63502 18.2105   1
  -2  -3 -16 21.6240 20.1241   2
  -2   3 -17 118.848 29.8290   7
  -2  -3 -17 127.345 29.4707   1
  -2  -3 -17 168.122 32.0381   2
  -2   3 -17 191.355 33.2836   4
  -2   4  17 1504.58 84.8344   7
   2  -4 -17 1488.27 88.1070   1
  -2   4  17 1258.89 76.0751   4
   2  -4 -17 1365.53 84.0086   2
  -2   4  16 476.478 42.5646   4
   2  -4 -16 405.944 45.6444   1
  -2   4  16 486.946 46.2840   7
   2  -4 -16 419.634 40.8942   6
  -2   4  15 236.826 31.0153   4
  -2   4  15 335.080 38.4482   7
   2  -4 -15 232.501 31.0224   6
  -2  -4  15 250.568 30.4119   6
   2   4 -15 266.620 33.7869   5
  -2   4  15 267.516 33.7351   2
   2  -4 -15 368.262 40.5224   1
  -2   4  14 79.6033 23.3446   2
   2  -4 -14 38.9907 20.5881   1
  -2  -4  14 34.9728 16.5650   9
  -2   4  14 42.3600 15.5139   3
   2  -4 -14 45.3124 18.0219   6
  -2   4  14 47.1431 21.6423   7
  -2  -4  14 29.0603 15.9852   6
   2   4 -14 32.2322 17.8736   4
  -2   4  14 18.3927 14.0393   4
  -2   4  13 310.177 34.4858   2
  -2  -4  13 271.501 26.0989   1
   2  -4 -13 245.526 32.4627   1
  -2  -4  13 238.341 29.0573   9
  -2   4  13 322.097 33.8202   7
  -2  -4  13 266.260 24.0145   8
   2   4 -13 226.368 25.1694   7
  -2   4  13 331.747 27.9398   3
   2  -4 -13 295.360 30.9719   6
  -2  -4  13 214.188 26.5217   6
  -2  -4  13 252.760 29.3118   5
   2   4 -13 206.324 25.8074   4
  -2   4  13 331.815 31.6419   4
  -2   4  12 254.225 29.6623   2
   2  -4 -12 295.849 31.1914   1
  -2  -4  12 267.170 25.2819   1
  -2  -4  12 264.617 28.9663   9
  -2  -4  12 240.891 23.0671   8
   2   4 -12 289.941 26.2911   7
  -2   4  12 228.467 28.1911   7
  -2   4  12 229.423 24.1840   3
   2  -4 -12 225.059 26.5154   6
  -2  -4  12 286.400 28.1351   6
   2   4 -12 272.388 27.3076   4
  -2   4  12 213.940 25.4016   4
  -2  -4  12 217.693 27.0039   5
  -2   4  11 2172.66 98.8931   2
   2  -4 -11 2546.21 104.125   1
  -2  -4  11 2231.85 89.9865   1
  -2  -4  11 2299.33 97.5905   9
  -2   4  11 2399.66 100.165   7
   2   4 -11 2513.47 93.2090   7
  -2  -4  11 2311.05 89.6990   8
  -2   4  11 2402.50 93.2962   3
  -2  -4  11 2352.17 95.7652   6
   2  -4 -11 2397.44 98.5680   6
  -2  -4  11 2252.25 97.0007   5
  -2   4  11 2310.99 94.8597   4
   2   4 -11 2360.74 94.4819   4
  -2  -4  10 2770.69 102.948   1
   2  -4 -10 2621.87 112.776   1
  -2  -4  10 2853.25 111.268   9
  -2   4  10 2873.64 112.550   7
  -2  -4  10 2850.52 104.349   8
   2   4 -10 2921.45 105.042   7
  -2   4  10 2861.25 106.640   3
   2  -4 -10 2923.31 112.404   6
  -2  -4  10 2997.59 110.198   6
  -2  -4  10 2788.78 110.476   5
   2   4 -10 2795.62 106.754   4
  -2   4  10 3059.03 109.990   4
  -2  -4   9 39.2059 11.8283   9
   2  -4  -9 11.0339 6.94173   9
  -2   4   9 9.33744 10.4721   7
  -2  -4   9 12.3400 10.2882   8
   2   4  -9 11.2823 9.40836   7
  -2   4   9 24.7038 10.9621   3
   2  -4  -9 20.3814 10.9118   6
  -2  -4   9 31.2326 13.2048   6
  -2  -4   9 13.8144 9.92469   5
   2   4  -9 7.51017 9.77393   4
  -2   4   9 23.5260 11.8222   4
  -2  -4   9 18.6478 9.37531   1
  -2   4   8 474.068 32.3449   2
  -2  -4   8 379.598 19.9716   2
  -2  -4   8 399.734 24.8941   1
  -2  -4   8 403.892 29.4480   9
   2  -4  -8 435.192 22.9203   9
   2   4  -8 453.270 26.2651   7
  -2   4   8 423.510 30.0970   7
  -2   4   8 392.145 27.4658   3
   2  -4  -8 453.000 30.9005   6
  -2  -4   8 436.730 29.6343   6
  -2  -4   8 357.710 28.1991   5
  -2   4   8 382.955 27.2747   4
   2   4  -8 418.599 27.5366   4
  -2  -4   7 4.78801 7.05742   1
  -2   4   7 7.92798 9.21765   1
   2  -4  -7-0.98591 6.42637   9
  -2   4   7-3.78954 9.56646   7
   2   4  -7 3.61874 7.03246   7
  -2   4   7 3.36179 7.81739   3
  -2  -4   7 5.31930 7.79194   6
   2  -4  -7 18.9789 7.82391   6
  -2   4   7-2.01320 7.29550   2
  -2  -4   7 1.87826 4.53791   2
  -2   4   7-3.16664 7.09577   4
   2   4  -7-1.51168 8.19014   4
  -2  -4   6 9014.36 266.600   1
  -2   4   6 8814.04 275.327   1
   2  -4  -6 9057.45 265.024   9
   2   4  -6 8726.96 265.766   7
  -2   4   6 8810.87 273.051   3
  -2  -4   6 8900.74 273.930   6
   2  -4  -6 8873.48 275.629   6
   2   4  -6 8946.55 270.423   4
  -2   4   6 9000.26 271.553   4
  -2   4   6 8780.41 275.701   2
  -2  -4   6 8596.92 257.986   2
   2   4  -5 577.215 21.0237   2
  -2   4   5 633.060 33.8568   2
  -2  -4   5 604.583 21.3433   2
  -2  -4   5 550.949 27.2876   1
  -2   4   5 544.556 31.4903   1
   2  -4  -5 653.823 28.2852   9
  -2  -4   5 613.737 33.7655   9
   2   4  -5 606.336 27.2653   7
  -2   4   5 583.434 31.9980   3
   2   4  -5 621.984 21.6060   3
  -2  -4   5 602.420 32.5821   6
   2  -4  -5 605.137 33.2293   6
  -2   4   5 612.875 20.5205   5
   2  -4  -5 627.014 20.6808   5
  -2  -4   5 691.239 35.0047   5
  -2   4   5 660.329 31.9338   4
   2   4  -5 605.670 30.6904   4
  -2  -4   4 2847.82 85.1576   2
  -2   4   4 2826.30 99.7151   2
   2   4  -4 2905.79 85.2277   2
  -2   4   4 2937.42 99.3658   1
  -2  -4   4 3026.25 93.8396   1
  -2  -4   4 2902.40 101.002   9
   2  -4  -4 3149.51 95.5089   9
  -2   4   4 2762.06 99.3825   7
   2   4  -4 2872.53 92.3971   7
   2   4  -4 2854.58 89.1203   3
   2  -4  -4 2893.95 100.604   6
  -2  -4   4 2822.70 100.476   5
   2  -4  -4 2895.81 87.3806   5
   2   4  -4 3015.45 97.5280   4
  -2   4   4 2819.21 97.5150   4
  -2  -4   3 45.2300 3.82650   2
  -2   4   3 67.2615 9.84019   2
   2   4  -3 54.7656 4.09252   2
  -2  -4   3 42.7521 7.31119   1
  -2   4   3 46.1628 9.10772   1
   2  -4  -3 46.6544 8.01455   9
  -2  -4   3 68.2310 10.6380   9
   2   4  -3 61.0330 7.22720   7
  -2   4   3 53.6707 9.80004   7
   2   4  -3 46.1063 6.82330   3
  -2   4   3 65.2484 11.0584   3
   2  -4  -3 68.8172 10.4911   6
   2  -4  -3 54.3420 5.85645   5
  -2   4   3 52.7955 9.39489   4
  -2  -4   3 33.7729 8.91773   5
   2   4  -3 61.8579 9.12128   4
  -2   4   2 1501.82 55.8814   2
  -2  -4   2 1538.17 47.9264   2
  -2  -4   2 1616.03 53.4563   1
  -2   4   2 1523.63 54.0368   1
   2  -4  -2 1514.27 55.3126   9
  -2  -4   2 1440.94 56.6421   9
   2   4  -2 1449.71 51.0326   7
  -2   4   2 1552.96 57.8106   7
  -2   4   2 1522.21 57.8262   3
   2   4  -2 1480.51 52.9554   3
  -2  -4   2 1535.92 58.3498   6
   2  -4  -2 1544.50 51.4623   5
  -2  -4   2 1465.94 56.8057   5
   2   4  -2 1515.21 55.6169   4
  -2   4   2 1483.04 55.9042   4
  -2  -4   1 900.820 31.2158   2
  -2   4   1 865.635 34.9596   2
  -2  -4   1 831.830 34.0978   1
  -2   4   1 860.889 32.4939   1
  -2  -4   1 828.003 35.5782   9
   2  -4  -1 809.496 35.8642   9
   2   4  -1 852.915 32.6861   7
  -2   4   1 904.988 37.8474   7
  -2   4   1 845.704 37.3945   3
   2   4  -1 897.971 35.4763   3
  -2  -4   1 916.147 38.5586   6
   2  -4  -1 828.558 33.5965   5
   2   4  -1 825.528 35.3679   5
   2   4  -1 877.987 36.3433   4
  -2  -4   0 591.489 24.5282   2
  -2   4   0 564.192 24.4011   2
  -2   4   0 555.949 21.0292   1
  -2  -4   0 567.935 25.9128   1
  -2  -4   0 515.409 24.5987   9
   2  -4   0 546.360 27.4140   9
  -2   4   0 546.472 27.6460   7
   2   4   0 515.594 24.3000   7
   2   4   0 569.223 27.2801   3
  -2   4   0 561.723 27.7716   3
  -2  -4   0 536.544 27.7304   6
   2  -4   0 529.133 26.2006   6
   2   4   0 569.536 25.2861   5
   2  -4   0 529.969 25.7409   5
   2   4   0 597.360 27.8113   4
  -2  -4  -1 738.430 31.2543   2
  -2   4  -1 711.055 28.2506   2
  -2  -4  -1 769.539 32.9705   1
   2  -4   1 733.309 33.9919   9
  -2  -4  -1 701.815 28.5160   9
   2   4   1 729.520 31.3436   7
  -2   4  -1 786.374 34.3062   7
  -2   4  -1 691.638 32.2054   3
   2   4   1 702.025 33.3169   3
   2  -4   1 739.273 31.6398   6
  -2  -4  -1 727.969 33.6322   6
   2  -4   1 653.340 32.2415   5
   2   4   1 763.494 29.4165   5
   2   4   1 768.835 33.7157   4
  -2  -4  -2 5390.08 170.537   2
  -2   4  -2 5566.69 163.796   2
  -2  -4  -2 5448.15 171.483   1
   2  -4   2 5326.33 172.743   9
  -2  -4  -2 5346.56 162.508   9
   2   4   2 5452.43 170.555   7
  -2   4  -2 5627.29 172.813   7
   2   4   2 5646.91 173.487   3
  -2   4  -2 5151.05 168.879   3
   2  -4   2 5603.04 168.464   6
  -2  -4  -2 5376.95 171.406   6
   2   4   2 5736.46 164.187   5
   2  -4   2 5427.84 172.559   5
   2   4   2 5612.32 172.623   4
  -2   4  -2 5261.84 172.390   4
  -2  -4  -3 4459.47 142.226   2
  -2   4  -3 4564.27 132.835   2
   2   4   3 4173.21 128.760   9
  -2  -4  -3 4438.50 129.156   9
   2  -4   3 4331.36 143.079   9
  -2   4  -3 4312.45 142.181   7
   2   4   3 4523.27 142.086   7
  -2   4  -3 4294.27 137.365   3
   2   4   3 4389.84 143.432   3
   2  -4   3 4263.04 137.013   6
  -2  -4  -3 4464.29 141.348   6
   2  -4   3 4227.19 142.964   5
   2   4   3 4563.88 131.697   5
   2   4   3 4666.40 143.789   4
  -2   4  -3 4221.68 142.869   4
  -2   4  -4 2230.18 66.8179   1
  -2   4  -4 2205.79 66.8557   1
   2   4   4 2205.03 82.3421   4
  -2   4  -4 2299.25 83.2067   4
   2   4   4 2345.25 82.8440   7
  -2   4  -4 2269.22 82.3259   7
  -2   4  -4 2201.78 75.6554   3
  -2  -4  -4 2271.44 80.2784   6
   2  -4   4 2316.63 76.5305   6
   2  -4   4 2081.61 82.3370   5
   2   4   4 2298.88 69.6072   5
  -2   4  -4 2233.68 72.2237   2
  -2   4  -5 163.479 11.4921   2
  -2  -4  -5 155.880 17.1125   1
  -2   4  -5 174.520 9.66202   1
   2  -4   5 139.572 15.7410   9
   2   4   5 178.320 17.3384   7
  -2   4  -5 175.217 17.2966   7
  -2   4  -5 157.593 12.6309   3
  -2  -4  -5 160.984 15.5002   6
   2  -4   5 147.711 13.2228   6
   2   4   5 169.704 9.05050   5
   2  -4   5 155.008 16.8569   5
   2   4   5 162.491 17.1442   4
  -2   4  -5 156.554 16.8034   4
  -2  -4  -6 13.7005 8.26751   2
  -2   4  -6 19.7116 6.05030   2
  -2   4  -6 17.8417 5.31121   1
  -2  -4  -6 17.5564 9.71356   1
   2  -4   6 16.2509 8.56332   9
   2   4   6 19.0125 9.61439   7
  -2   4  -6 8.94508 8.48472   7
  -2   4  -6 21.8394 6.76082   3
   2   4   6 18.1268 9.02851   3
   2  -4   6 20.4825 7.11094   6
  -2  -4  -6 19.1686 8.80617   6
   2   4   6 22.0651 4.31785   5
  -2   4  -6 21.0505 9.38019   4
   2   4   6 22.7230 9.71930   4
  -2  -4  -7-2.19694 9.65485   2
  -2   4  -7 2.01930 6.21249   2
  -2   4  -7 3.35525 5.51791   1
  -2  -4  -7 6.54257 10.4988   1
   2  -4   7 3.90919 8.05819   9
   2   4   7 4.29697 9.25120   7
  -2   4  -7 9.93684 9.40668   7
  -2   4  -7 1.82514 5.72875   3
   2   4   7 5.86272 9.71650   3
  -2  -4  -7 14.3762 7.15929   6
   2  -4   7-2.34635 6.60304   6
   2  -4   7 27.4680 10.3399   5
   2   4   7 2.99976 3.55483   5
  -2   4  -7-2.12117 9.13360   4
  -2   4  -8 262.949 18.3561   2
  -2  -4  -8 185.785 22.1403   2
  -2  -4  -8 227.608 24.3954   1
  -2   4  -8 255.220 17.3630   1
   2  -4   8 238.070 22.9091   9
  -2   4  -8 270.654 24.8281   7
   2   4   8 238.314 24.9025   7
   2   4   8 274.525 24.4505   3
  -2   4  -8 231.438 15.8562   3
  -2  -4  -8 269.966 22.2674   6
   2  -4   8 286.597 19.8584   6
   2  -4   8 283.353 25.2563   5
   2   4   8 258.499 12.7516   5
  -2   4  -8 241.075 23.6529   4
  -2   4  -9 1037.42 43.9042   2
  -2  -4  -9 985.325 54.9787   2
  -2  -4  -9 1063.33 55.7058   1
   2  -4   9 861.069 49.1383   9
   2   4   9 1159.08 57.4008   7
  -2   4  -9 1006.76 53.0622   7
   2   4   9 952.383 50.6408   3
   2  -4   9 970.839 43.7248   6
  -2  -4  -9 924.170 47.1726   6
   2   4   9 911.305 34.2338   5
   2  -4   9 1028.67 53.6590   5
  -2   4  -9 1015.59 54.5566   4
   2   4   9 987.053 53.7528   4
  -2  -4 -10 189.504 24.7518   2
   2   4  10 142.313 20.7832   3
   2  -4  10 164.080 21.8560   9
  -2   4 -10 162.370 22.8361   7
  -2  -4 -10 167.016 23.1106   1
  -2  -4 -10 195.490 20.8435   6
   2   4  10 198.091 24.8525   7
   2  -4  10 153.384 22.3360   5
   2  -4  10 149.498 16.3259   6
  -2   4 -10 213.604 26.0065   4
   2   4  10 175.259 24.5691   4
   2   4  11-5.00342 12.4392   3
  -2  -4 -11 29.0534 17.0241   2
   2  -4  11 5.12594 12.7437   9
  -2   4 -11 17.4434 14.4551   7
  -2  -4 -11 9.58776 13.1760   1
   2   4  11 6.48929 14.8189   7
  -2  -4 -11 17.2881 11.7094   6
   2  -4  11 11.3869 9.04409   6
   2  -4  11 11.5323 13.1679   5
   2   4  11 3.08519 13.8274   4
  -2   4 -11-6.11543 14.9638   4
   2   4  12 401.157 33.6699   3
  -2  -4 -12 493.232 41.9300   2
   2  -4  12 441.235 35.5855   9
  -2   4 -12 451.661 38.0243   7
  -2  -4 -12 391.728 38.4539   1
   2  -4  12 414.137 28.3103   6
   2  -4  12 482.265 39.0997   5
   2   4  12 432.034 38.7668   4
  -2   4 -12 413.752 38.3601   4
   2  -4  13 349.406 33.3403   9
  -2  -4 -13 411.383 40.6768   1
  -2   4 -13 313.906 34.3746   7
  -2  -4 -13 448.672 41.2516   2
   2   4  13 394.079 38.1214   4
  -2   4 -13 484.741 41.7090   4
   2  -4  13 357.871 36.0250   5
   2  -4  14 278.314 30.1672   9
  -2   4 -14 260.309 33.1955   7
  -2  -4 -14 232.629 33.8336   1
  -2  -4 -14 254.464 33.8733   2
   2   4  14 287.284 35.0403   4
   2  -4  14 328.611 34.1735   5
  -2   4 -14 328.273 37.1543   4
   2  -4  15 156.071 24.9098   9
  -2   4 -15 246.561 33.0474   7
  -2  -4 -15 171.108 32.1073   1
   2   4  15 190.760 33.0373   7
  -2   4 -15 138.103 28.8133   4
   2   4  15 194.624 31.3207   4
   2  -4  15 207.401 29.9418   5
  -2  -4 -15 193.471 34.4071   2
   2   4  16 1070.63 72.4705   4
  -2   4 -16 1146.51 73.3812   4
  -2  -4 -16 1118.86 73.7398   1
   2  -4  16 1122.38 68.5084   5
   2   4  16 1124.04 74.9568   7
  -2   4 -16 1116.05 71.9171   7
  -2  -4 -16 1004.70 71.6553   2
   2  -4  17-11.4023 19.1900   5
  -2   4 -17 4.36519 22.0396   7
  -2   5  17 454.710 49.1054   7
  -2   5  17 607.890 50.3097   4
   2  -5 -16 26.2562 18.6703   6
  -2   5  16 60.8561 24.7754   7
  -2   5  16 50.8774 20.2206   4
  -2  -5  16 16.2811 16.4650   6
   2   5 -16 30.5129 21.7434   5
   2  -5 -16 23.1784 21.9590   1
   2  -5 -15 91.4798 26.3480   1
  -2   5  15 102.606 25.0301   2
  -2  -5  15 57.6113 21.8171   9
  -2   5  15 77.6476 25.7531   7
   2  -5 -15 75.3599 22.1971   6
   2   5 -15 102.643 24.0042   5
  -2  -5  15 75.3110 20.3965   6
  -2   5  15 75.4174 21.6388   4
   2  -5 -14-4.06835 18.2342   1
  -2   5  14 4.00900 18.6464   2
  -2  -5  14 27.5770 16.8705   9
  -2   5  14 3.82041 17.1233   7
  -2   5  14 26.8452 15.8297   3
   2  -5 -14 47.7663 18.4870   6
  -2  -5  14 9.00786 13.9669   6
   2   5 -14 3.04507 14.9035   4
  -2   5  14-3.21331 17.4113   4
  -2   5  13 59.7952 18.9634   2
   2  -5 -13 64.2093 20.8172   1
  -2  -5  13 92.0122 17.1104   1
  -2  -5  13 45.9137 18.3279   9
  -2  -5  13 74.6830 16.2629   8
  -2   5  13 74.5830 21.9320   7
  -2   5  13 75.7262 17.7298   3
   2  -5 -13 80.6411 20.9188   6
  -2  -5  13 51.4068 16.9443   6
  -2  -5  13 76.3887 19.8882   5
   2   5 -13 53.9834 16.6722   4
  -2   5  13 53.8661 18.3204   4
   2  -5 -12 83.6788 20.4328   1
  -2  -5  12 92.1115 16.2636   1
  -2  -5  12 86.8503 19.9553   9
  -2   5  12 59.1644 19.7032   7
  -2  -5  12 78.0894 15.7431   8
  -2   5  12 103.346 19.4248   3
   2  -5 -12 72.8236 18.2067   6
  -2  -5  12 54.0614 16.4194   6
  -2   5  12 66.5535 18.3568   4
  -2  -5  12 75.1835 18.7890   5
   2   5 -12 44.8105 15.8497   4
   2  -5 -11 51.1955 17.8441   1
  -2  -5  11 30.8633 10.5620   1
  -2  -5  11 81.7323 19.4224   9
  -2  -5  11 59.4713 14.4109   8
   2   5 -11 51.7683 13.8156   7
  -2   5  11 45.4379 16.6885   7
  -2   5  11 72.5681 16.1153   3
   2  -5 -11 48.2894 17.1758   6
  -2  -5  11 33.1229 14.5839   6
   2   5 -11 43.8058 14.0996   4
  -2  -5  11 55.8222 16.5967   5
  -2   5  11 76.7355 17.6169   4
  -2  -5  10 55.4866 12.1306   1
  -2  -5  10 27.3335 14.2503   9
  -2   5  10 47.2683 15.4906   7
  -2  -5  10 30.9906 13.0093   8
   2   5 -10 40.9494 11.8426   7
  -2   5  10 18.4770 12.0542   3
  -2  -5  10 33.5067 13.8327   6
   2  -5 -10 21.1999 14.2052   6
  -2   5  10 64.5686 16.3473   2
   2   5 -10 40.2665 14.8802   4
  -2   5  10 49.3448 14.4937   4
  -2  -5  10 19.1999 13.8873   5
  -2  -5   9 30.5661 9.54044   1
  -2  -5   9 17.8276 10.5469   9
   2   5  -9 46.4709 12.2455   7
  -2   5   9 53.4281 14.5262   7
  -2   5   9 32.9371 13.6833   3
  -2  -5   9 26.9072 12.0295   6
   2  -5  -9 56.6496 13.8975   6
  -2   5   9 32.1402 12.7164   2
  -2   5   9 38.7383 13.0063   4
  -2  -5   9 40.7639 13.6575   5
   2   5  -9 32.7949 12.1263   4
  -2  -5   8 3001.42 102.261   1
   2  -5  -8 2988.42 99.3126   9
   2   5  -8 2961.46 103.742   7
  -2   5   8 2935.26 110.685   3
   2  -5  -8 3000.49 113.669   6
  -2  -5   8 3130.47 112.229   6
  -2   5   8 2826.30 113.597   2
  -2   5   8 3120.37 110.984   4
   2   5  -8 2953.14 108.639   4
  -2  -5   7 185.645 15.7674   1
   2  -5  -7 192.925 20.6277   1
   2  -5  -7 197.825 14.9982   9
   2   5  -7 178.355 16.7220   7
  -2   5   7 204.403 20.3743   3
   2  -5  -7 206.579 21.0965   6
  -2  -5   7 227.331 21.5943   6
  -2   5   7 212.259 20.2631   4
   2   5  -7 219.148 19.7720   4
  -2   5   7 234.401 22.6955   2
  -2   5   6 7506.65 237.011   2
  -2  -5   6 7122.93 224.139   1
   2  -5  -6 7656.61 236.336   1
  -2  -5   6 7309.12 237.193   9
   2  -5  -6 7585.07 225.207   9
   2   5  -6 7382.92 226.214   7
  -2   5   6 7424.67 235.349   3
   2   5  -6 7282.43 215.773   3
  -2  -5   6 7499.25 235.382   6
   2  -5  -6 7882.02 237.966   6
  -2  -5   6 6779.75 235.465   5
  -2   5   6 7714.13 233.632   4
   2   5  -6 7472.82 232.150   4
  -2   5   5 3768.91 132.640   2
  -2  -5   5 3894.62 123.179   1
  -2  -5   5 3839.87 134.050   9
   2  -5  -5 4124.29 125.360   9
   2   5  -5 3995.80 124.624   7
  -2   5   5 3834.39 133.173   7
  -2   5   5 3497.48 131.208   3
   2   5  -5 4045.03 118.871   3
  -2  -5   5 4022.67 133.730   6
   2  -5  -5 3919.95 133.688   6
  -2  -5   5 3753.99 133.623   5
   2  -5  -5 3736.83 113.904   5
  -2   5   5 3933.40 113.959   5
  -2   5   5 4059.45 131.188   4
   2   5  -5 4059.50 130.529   4
  -2   5   4 382.508 25.0101   2
  -2  -5   4 364.003 19.5735   1
  -2  -5   4 334.500 24.4161   9
   2  -5  -4 397.914 21.9756   9
  -2   5   4 382.089 25.4521   7
   2   5  -4 400.171 20.7367   7
   2   5  -4 378.658 18.6803   3
   2  -5  -4 393.669 26.1495   6
  -2  -5   4 364.940 25.0981   5
   2  -5  -4 373.364 16.0107   5
  -2   5   4 357.342 23.9806   4
   2   5  -4 351.211 23.1251   4
  -2   5   3 2883.41 96.0719   2
  -2  -5   3 2741.34 89.2405   1
   2  -5  -3 2778.38 92.5825   9
  -2  -5   3 2802.32 97.4390   9
  -2   5   3 2542.40 96.1593   7
   2   5  -3 2724.08 89.1242   7
  -2   5   3 2620.57 96.7571   3
   2   5  -3 2726.49 89.2776   3
   2  -5  -3 2755.53 97.1870   6
  -2  -5   3 2802.63 96.9456   5
   2  -5  -3 2711.52 86.0582   5
   2   5  -3 2680.55 94.5713   4
  -2   5   3 2837.84 95.8373   4
  -2   5   2 51.5135 9.40455   2
  -2  -5   2 38.3058 4.98793   2
  -2  -5   2 43.5547 7.91389   1
   2  -5  -2 29.2282 7.64115   1
  -2  -5   2 48.6122 9.52520   9
   2  -5  -2 36.7435 8.15920   9
   2   5  -2 46.7514 7.99026   7
  -2   5   2 53.4179 10.8351   7
   2   5  -2 34.2313 7.91965   3
  -2   5   2 34.8149 9.09207   3
  -2  -5   2 38.1729 9.72812   6
   2  -5  -2 40.9798 6.93566   5
  -2  -5   2 39.8796 8.61734   5
   2   5  -2 31.0010 9.06436   4
  -2  -5   1 1694.36 56.1968   2
  -2   5   1 1647.79 60.4755   2
   2  -5  -1 1727.16 58.0005   1
  -2  -5   1 1742.23 60.2182   1
   2  -5  -1 1636.29 63.2087   9
  -2  -5   1 1681.48 62.8166   9
  -2   5   1 1696.66 64.9320   7
   2   5  -1 1748.84 59.8990   7
  -2   5   1 1743.69 65.5350   3
   2   5  -1 1663.75 62.1167   3
   2  -5  -1 1643.62 63.9433   6
  -2  -5   1 1643.80 65.2277   6
   2   5  -1 1752.89 62.9326   5
   2  -5  -1 1758.70 60.8458   5
   2   5  -1 1558.93 62.8141   4
  -2   5   0 1046.54 39.8378   2
  -2  -5   0 1062.62 39.5845   2
   2  -5   0 1001.24 35.7930   1
  -2  -5   0 1085.12 42.1959   1
   2  -5   0 1082.76 45.4492   9
  -2  -5   0 956.120 40.8598   9
  -2   5   0 1018.30 44.6739   7
   2   5   0 1020.07 41.1255   7
   2   5   0 1047.45 44.2727   3
  -2   5   0 993.001 44.3016   3
  -2  -5   0 1060.87 45.8383   6
   2  -5   0 1066.60 44.2679   6
   2   5   0 1068.27 41.8026   5
   2  -5   0 1054.93 42.8261   5
   2   5   0 978.440 43.9261   4
  -2   5  -1 951.502 34.6123   2
  -2  -5  -1 868.087 37.2912   2
   2  -5   1 887.002 28.8817   1
   2  -5   1 871.265 28.9316   1
  -2  -5  -1 895.830 38.9892   1
  -2  -5  -1 822.497 35.1129   9
   2  -5   1 868.146 40.7995   9
   2   5   1 896.060 38.3428   7
  -2   5  -1 861.433 40.6317   7
  -2   5  -1 903.266 39.7793   3
   2   5   1 916.584 41.3330   3
   2  -5   1 958.893 40.2302   6
  -2  -5  -1 965.909 42.0682   6
   2   5   1 943.164 36.2145   5
   2  -5   1 856.919 39.4085   5
   2   5   1 965.622 41.7298   4
  -2   5  -1 913.478 41.5144   4
  -2   5  -2 1983.71 63.2438   2
  -2  -5  -2 1965.80 70.5381   2
  -2  -5  -2 1927.83 71.1846   1
   2  -5   2 1863.12 73.1989   9
  -2  -5  -2 1835.27 63.6213   9
   2   5   2 1859.77 70.3689   7
  -2   5  -2 1988.62 73.0390   7
   2   5   2 1856.39 72.9034   3
  -2   5  -2 1929.69 70.0896   3
   2  -5   2 1936.59 69.8206   6
  -2  -5  -2 1974.63 72.9411   6
   2   5   2 1955.22 64.2695   5
   2  -5   2 1877.51 72.1432   5
  -2   5  -2 1946.14 73.2493   4
   2   5   2 2041.61 73.6198   4
  -2  -5  -3 125.438 14.1469   2
  -2   5  -3 88.0915 7.71583   2
  -2  -5  -3 89.6766 12.3936   1
  -2  -5  -3 104.803 7.98581   9
   2  -5   3 107.138 14.1290   9
   2   5   3 68.3116 11.2942   7
  -2   5  -3 119.930 14.0051   7
   2   5   3 106.349 13.9555   3
  -2   5  -3 99.8952 11.3293   3
   2  -5   3 98.1448 11.5820   6
  -2  -5  -3 111.028 13.2119   6
   2   5   3 124.082 8.77210   5
   2  -5   3 117.947 13.8967   5
   2   5   3 119.324 13.9053   4
  -2   5  -3 96.7331 13.0107   4
  -2  -5  -4 720.338 37.1150   2
  -2   5  -4 726.611 26.9402   2
  -2  -5  -4 740.604 38.0343   1
  -2  -5  -4 676.849 23.8931   9
   2  -5   4 670.238 37.1463   9
  -2   5  -4 674.217 36.3320   7
   2   5   4 789.362 38.5353   7
   2   5   4 701.399 37.7605   3
  -2   5  -4 711.790 32.3806   3
  -2  -5  -4 681.593 35.9466   6
   2  -5   4 713.831 33.5554   6
   2  -5   4 649.531 36.7323   5
   2   5   4 669.238 25.1338   5
   2   5   4 679.789 37.2915   4
  -2   5  -4 735.788 38.2452   4
   2   5   5 518.550 31.6969   4
  -2   5  -5 445.399 30.2963   4
   2   5   5 438.600 29.6569   7
  -2   5  -5 452.166 29.5793   7
  -2   5  -5 507.100 24.8249   3
  -2  -5  -5 461.404 28.6579   6
   2  -5   5 412.823 25.0726   6
   2   5   5 451.014 17.1529   5
   2  -5   5 443.077 30.3826   5
  -2  -5  -5 492.267 30.9842   2
  -2   5  -5 469.418 20.4686   2
  -2   5  -6 13.6863 5.33531   2
   2  -5   6 12.4399 9.29189   9
   2   5   6 10.3232 8.51161   7
  -2   5  -6 25.0108 10.0038   7
   2   5   6 2.06255 9.76233   3
  -2   5  -6 11.1955 6.63450   3
  -2  -5  -6 24.3377 10.0192   6
   2  -5   6 3.89349 7.12391   6
   2   5   6 9.50848 2.43979   5
   2  -5   6 23.6608 10.5260   5
   2   5   6 14.5747 8.96522   4
  -2   5  -6 18.9065 10.9232   4
   2   5   6 0.19358 1.11969   5
  -2  -5  -7 313.565 27.2994   1
   2  -5   7 276.197 25.0463   9
   2   5   7 334.602 27.5367   7
  -2   5  -7 284.325 25.5165   7
   2   5   7 355.576 27.9964   3
  -2   5  -7 314.320 18.8935   3
   2  -5   7 289.836 20.9724   6
  -2  -5  -7 281.710 24.0195   6
  -2   5  -7 298.587 26.3601   4
  -2   5  -7 309.534 17.7923   2
  -2  -5  -8 884.729 50.5324   2
  -2  -5  -8 910.730 50.7694   1
   2  -5   8 817.904 47.1216   9
   2   5   8 909.971 50.5411   7
  -2   5  -8 880.397 47.9381   7
   2   5   8 791.269 46.5105   3
  -2  -5  -8 858.970 45.9815   6
   2  -5   8 899.729 41.1641   6
   2  -5   8 755.514 46.6354   5
  -2   5  -8 857.159 49.1416   4
  -2  -5  -9 215.921 25.6953   2
  -2  -5  -9 211.383 25.6303   1
   2  -5   9 200.938 23.3229   9
  -2   5  -9 183.685 22.5550   7
   2   5   9 240.579 26.8308   7
   2   5   9 219.985 24.4779   3
  -2  -5  -9 217.588 22.0762   6
   2  -5   9 220.835 19.6651   6
   2  -5   9 241.477 25.9463   5
  -2   5  -9 245.438 26.3461   4
   2   5   9 238.324 25.9045   4
  -2  -5 -10 1158.11 65.0555   2
  -2  -5 -10 1263.29 66.2452   1
   2  -5  10 1089.16 60.2640   9
  -2   5 -10 1128.55 61.6742   7
   2   5  10 1168.83 64.5934   7
   2   5  10 1278.72 63.0434   3
   2  -5  10 1156.34 52.4757   6
  -2  -5 -10 1271.64 59.7932   6
   2  -5  10 1078.10 61.6166   5
  -2   5 -10 1230.18 64.9300   4
   2   5  10 1318.09 66.5273   4
  -2  -5 -11 906.259 57.6130   2
  -2  -5 -11 982.893 58.4996   1
   2  -5  11 960.432 54.6587   9
   2   5  11 889.445 56.2521   7
  -2   5 -11 796.016 51.7527   7
   2   5  11 969.192 54.3725   3
   2  -5  11 867.922 44.1307   6
  -2  -5 -11 872.442 49.5845   6
   2  -5  11 776.900 52.4557   5
  -2   5 -11 869.239 55.3603   4
   2   5  11 824.471 54.0408   4
   2  -5  12 81.2344 20.2884   9
  -2   5 -12 105.901 20.8719   7
  -2  -5 -12 69.6028 21.4982   1
  -2  -5 -12 86.0021 14.9510   6
   2   5  12 121.725 23.7295   7
   2   5  12 104.542 21.1900   3
  -2  -5 -12 88.7127 22.1709   2
   2  -5  12 90.2406 19.4191   5
   2   5  12 90.7731 24.8608   4
  -2   5 -12 48.1344 18.0460   4
   2  -5  13 333.745 33.9001   9
  -2  -5 -13 461.007 42.6035   1
  -2   5 -13 379.346 37.7228   7
   2   5  13 361.944 34.1803   3
  -2  -5 -13 393.370 40.0023   2
   2  -5  13 335.402 35.5693   5
  -2   5 -13 313.140 36.1351   4
   2   5  13 281.313 34.7652   4
   2  -5  14 193.194 28.0737   9
  -2  -5 -14 261.327 36.2033   1
  -2   5 -14 228.617 31.3000   7
  -2  -5 -14 195.343 32.6382   2
   2   5  14 184.440 30.6753   4
   2  -5  14 222.508 31.6410   5
  -2   5 -14 176.681 29.8628   4
   2  -5  15 20.2781 17.6113   9
  -2   5 -15 50.9398 23.1314   7
  -2  -5 -15 49.2984 22.9968   1
  -2   5 -15 49.9269 22.5712   4
   2  -5  15 30.9353 20.7054   5
   2   5  15 46.8729 21.5452   4
  -2  -5 -15 54.1332 23.4845   2
  -2   5 -16-8.27345 22.1151   7
   2   5  16-9.71534 22.5912   7
  -2  -5 -16 14.2069 23.1734   1
  -2  -5 -16 19.0375 21.3289   2
   2  -5  16-4.00203 18.9414   5
   2   5  16 4.49831 21.2902   4
  -2   5 -16 13.1375 20.7263   4
   2  -5  17 12.3126 18.7464   5
   2   6 -17 59.2329 25.8095   5
  -2   6  17 51.4512 21.7786   4
   2  -6 -16 9.60684 21.5262   1
  -2  -6  16-8.02412 21.7365   9
   2  -6 -16 3.93282 18.6137   6
  -2   6  16-13.6300 23.2833   7
   2   6 -16 12.3183 19.0958   5
  -2   6  16 18.9150 17.9047   4
  -2   6  15 2129.88 108.815   2
   2  -6 -15 2018.85 106.730   1
  -2  -6  15 2140.55 103.870   9
  -2   6  15 2054.95 105.595   7
  -2   6  15 2249.82 97.5133   3
   2  -6 -15 2199.99 103.342   6
  -2  -6  15 2085.19 96.7934   6
   2   6 -15 2210.19 105.094   5
  -2   6  15 2125.56 100.687   4
   2  -6 -14 101.684 25.0333   1
  -2  -6  14 74.4464 22.4885   9
  -2   6  14 40.2905 19.7845   7
  -2   6  14 36.2125 17.6697   3
   2  -6 -14 46.9400 19.8864   6
  -2  -6  14 71.8573 18.8964   6
   2   6 -14 47.7578 14.0878   4
  -2   6  14 77.8446 20.0222   4
   2  -6 -13 631.021 49.8297   1
  -2  -6  13 528.984 44.3436   9
  -2  -6  13 556.546 38.9229   8
  -2   6  13 583.704 48.1743   7
  -2   6  13 602.180 43.3429   3
   2  -6 -13 617.477 47.0909   6
  -2  -6  13 607.564 43.9650   6
  -2  -6  13 590.340 47.0532   5
  -2   6  13 501.504 41.9368   4
   2   6 -13 604.477 44.1944   4
  -2   6  12 117.575 25.6198   2
  -2  -6  12 144.907 25.4994   9
  -2  -6  12 142.696 20.9547   8
  -2   6  12 101.636 21.5700   7
  -2   6  12 82.4274 19.2820   3
   2  -6 -12 126.515 23.1995   6
  -2  -6  12 59.9418 17.3018   6
  -2  -6  12 108.948 22.4122   5
   2   6 -12 131.573 22.2290   4
  -2   6  12 139.296 23.5085   4
  -2  -6  11 93.4731 14.9141   1
  -2  -6  11 105.024 21.6023   9
  -2  -6  11 111.727 17.2488   8
  -2   6  11 81.2550 20.3239   7
  -2   6  11 65.6373 17.9675   3
  -2  -6  11 54.2476 16.4973   6
   2  -6 -11 67.2683 19.6931   6
  -2   6  11 61.2182 18.0753   2
  -2  -6  11 60.8599 18.1661   5
   2   6 -11 70.4343 16.8424   4
  -2   6  11 107.572 20.9747   4
  -2  -6  10 22.6020 10.1025   1
  -2  -6  10 26.9260 15.1162   9
  -2   6  10 60.1098 17.7292   7
   2   6 -10 13.4240 11.0676   7
  -2   6  10 10.4795 12.6252   3
  -2  -6  10 25.7148 13.1911   6
   2  -6 -10 17.2274 13.1254   6
  -2   6  10 25.0584 13.7770   2
   2   6 -10 4.84974 10.8826   4
  -2   6  10 20.4816 13.1333   4
  -2  -6  10 36.0120 15.3904   5
   2  -6  -9-2.79641 12.5411   1
  -2  -6   9 14.8734 8.33239   1
  -2  -6   9 25.2089 13.9340   9
   2   6  -9 24.2796 11.3140   7
  -2   6   9 2.50105 11.8470   3
   2  -6  -9 24.2062 13.7917   6
  -2  -6   9 12.1649 11.3250   6
  -2   6   9 37.3159 14.5003   2
  -2   6   9 40.3274 13.6799   4
   2   6  -9 20.2528 12.3604   4
   2   6  -8 3619.22 128.162   4
  -2   6   8 3527.98 128.531   4
   2   6  -8 3430.45 120.556   7
  -2   6   8 3605.80 131.135   3
   2  -6  -8 3519.97 132.090   6
  -2  -6   8 3568.30 129.874   6
  -2   6   8 3683.92 133.955   2
  -2  -6   8 3500.53 116.792   1
   2  -6  -8 3510.33 131.943   1
  -2  -6   7 37.9102 8.46832   1
   2  -6  -7 42.9888 13.4117   1
   2  -6  -7 73.5924 10.6221   9
  -2  -6   7 53.3041 13.7058   9
   2   6  -7 49.3375 10.8897   7
  -2   6   7 70.0720 15.8294   3
   2  -6  -7 49.2845 12.6233   6
  -2  -6   7 43.5398 12.9100   6
  -2   6   7 54.5318 15.0905   2
  -2   6   7 34.6906 11.7058   4
  -2  -6   7 33.6217 14.2269   5
   2   6  -7 54.2887 13.3814   4
  -2  -6   6 297.208 17.9916   1
   2  -6  -6 303.167 25.2667   1
  -2  -6   6 346.927 27.6460   9
   2  -6  -6 264.308 18.4432   9
  -2   6   6 212.602 22.5958   7
   2   6  -6 255.219 19.1531   7
   2   6  -6 228.870 13.7687   3
  -2   6   6 332.105 26.0137   3
   2  -6  -6 258.263 24.6471   6
  -2  -6   6 268.177 23.9900   6
  -2   6   6 270.076 23.1075   4
   2   6  -6 256.812 22.3788   4
  -2  -6   6 269.463 25.3027   5
  -2   6   6 234.815 22.9742   2
  -2   6   5 62.9582 12.1141   2
   2  -6  -5 75.6822 13.4326   1
  -2  -6   5 64.5973 8.94952   1
  -2  -6   5 63.7808 13.6555   9
   2  -6  -5 75.9753 10.5934   9
   2   6  -5 66.6405 10.6877   7
  -2   6   5 72.2217 14.0039   7
   2   6  -5 85.9174 9.03226   3
   2  -6  -5 73.5058 13.5537   6
  -2  -6   5 70.5933 14.1208   6
   2  -6  -5 54.1874 5.07106   5
  -2  -6   5 48.4928 13.0576   5
  -2   6   5 76.7649 13.2548   4
   2   6  -5 50.9585 11.5165   4
  -2   6   4 3.38194 8.00678   2
   2  -6  -4 4.55956 7.56003   1
  -2  -6   4 18.4077 6.35727   1
   2  -6  -4 11.0940 7.27136   9
  -2  -6   4-5.64198 9.35312   9
  -2   6   4 5.59738 7.69509   7
   2   6  -4 16.4250 7.70268   7
   2   6  -4 11.3478 6.11210   3
  -2   6   4 5.75704 7.91438   3
   2  -6  -4 13.3524 9.92089   6
  -2  -6   4 11.2407 9.17065   6
   2  -6  -4 8.17394 4.86645   5
  -2   6   4 15.2365 8.67910   4
  -2  -6   4 3.67393 8.07590   5
   2   6  -4 8.06273 8.50676   4
  -2   6   3 1707.09 66.9469   2
  -2  -6   3 1796.55 60.9786   1
   2  -6  -3 1712.65 64.9546   1
  -2  -6   3 1685.72 69.1024   9
   2  -6  -3 1738.58 65.2606   9
   2   6  -3 1719.69 62.5769   7
  -2   6   3 1654.63 69.7504   7
   2   6  -3 1739.92 62.7858   3
  -2   6   3 1762.45 70.5501   3
  -2  -6   3 1738.28 69.3119   5
   2  -6  -3 1673.04 58.4517   5
   2   6  -3 1613.52 67.1166   4
  -2   6   3 1839.77 70.1528   4
  -2   6   2 2662.16 95.5328   2
  -2  -6   2 2835.75 85.7808   2
   2  -6  -2 2810.94 93.6870   1
  -2  -6   2 2852.38 92.1948   1
  -2  -6   2 2637.15 98.5721   9
   2  -6  -2 2801.76 97.1747   9
  -2   6   2 2802.38 100.305   7
   2   6  -2 2871.79 93.7844   7
  -2   6   2 2756.58 100.531   3
   2   6  -2 2800.77 95.4267   3
  -2  -6   2 2785.73 101.078   6
   2  -6  -2 2726.87 91.5891   5
  -2  -6   2 2665.33 97.9581   5
  -2   6   2 2809.65 99.4517   4
   2   6  -2 2907.16 99.8121   4
  -2  -6   1 4008.03 121.075   2
  -2   6   1 3926.80 126.268   2
  -2  -6   1 3934.11 125.621   1
   2  -6  -1 4021.42 123.039   1
   2  -6  -1 3866.40 130.697   9
  -2  -6   1 3793.92 129.318   9
   2   6  -1 3971.72 126.598   7
  -2   6   1 4020.39 132.980   7
   2   6  -1 3835.65 129.095   3
  -2   6   1 3773.62 131.816   3
  -2  -6   1 3864.44 133.642   6
   2  -6  -1 3835.65 131.749   6
   2  -6  -1 3815.23 125.803   5
   2   6  -1 3877.37 128.738   5
   2   6  -1 3942.11 131.787   4
  -2   6   0 3797.82 119.186   2
  -2  -6   0 3904.59 118.996   2
  -2  -6   0 3790.13 122.117   1
   2  -6   0 3701.40 114.465   1
   2  -6   0 3739.76 126.606   9
  -2  -6   0 3800.91 122.664   9
   2   6   0 3732.73 122.207   7
  -2   6   0 3775.97 127.109   7
  -2   6   0 3638.99 126.092   3
   2   6   0 3669.45 125.525   3
  -2  -6   0 3648.67 127.722   6
   2  -6   0 3653.34 125.632   6
   2  -6   0 3538.66 122.453   5
   2   6   0 3677.05 121.768   5
   2   6   0 3766.92 126.650   4
  -2   6  -1 75.0644 8.58431   2
  -2  -6  -1 85.4514 10.7702   2
   2  -6   1 95.6530 6.29785   1
  -2  -6  -1 76.8191 11.0982   1
  -2  -6  -1 92.5744 10.6126   9
   2  -6   1 106.176 13.9180   9
  -2   6  -1 102.016 14.0357   7
   2   6   1 99.8572 12.8575   7
  -2   6  -1 87.9464 12.8174   3
   2   6   1 95.3061 13.5646   3
   2  -6   1 75.5389 11.7816   6
  -2  -6  -1 102.298 13.8924   6
   2  -6   1 79.3762 12.3055   5
   2   6   1 101.010 10.6862   5
   2   6   1 116.372 14.5757   4
  -2   6  -1 71.8373 12.6371   4
  -2  -6  -2 16.1274 8.28466   2
  -2   6  -2 19.5709 5.64184   2
  -2  -6  -2 22.0641 8.49336   1
   2  -6   2 24.9208 8.58474   9
  -2  -6  -2 19.5831 6.03180   9
   2   6   2 27.7408 8.71873   7
  -2   6  -2 6.54434 8.15084   7
  -2   6  -2 8.37658 7.06788   3
   2   6   2 28.0348 10.4575   3
  -2  -6  -2 19.0520 10.3374   6
   2  -6   2 16.0018 8.10287   6
   2   6   2 27.4232 6.26193   5
   2  -6   2 24.3393 9.25682   5
  -2   6  -2 15.7892 8.60059   4
   2   6   2 5.11882 7.36507   4
  -2  -6  -3 269.712 20.9398   2
  -2   6  -3 280.904 13.9475   2
  -2  -6  -3 253.508 21.0341   1
   2  -6   3 254.146 22.0753   9
  -2  -6  -3 258.084 15.0914   9
  -2   6  -3 237.507 20.7535   7
   2   6   3 299.905 22.3102   7
   2   6   3 293.261 23.8776   3
  -2   6  -3 258.422 19.3351   3
   2  -6   3 253.612 19.8599   6
  -2  -6  -3 243.690 21.5477   6
   2  -6   3 249.234 21.6630   5
   2   6   3 285.963 15.1874   5
   2   6   3 304.302 23.4739   4
  -2   6  -3 273.902 22.7416   4
  -2  -6  -4 174.468 18.5339   2
  -2   6  -4 183.312 10.6799   2
  -2  -6  -4 215.537 19.9164   1
   2  -6   4 211.186 20.8460   9
  -2  -6  -4 170.787 10.7014   9
  -2   6  -4 166.443 18.2911   7
   2   6   4 194.736 19.4721   7
   2   6   4 170.945 19.5074   3
  -2   6  -4 202.439 16.4792   3
  -2  -6  -4 182.563 18.8941   6
   2  -6   4 191.689 17.4600   6
   2   6   4 219.240 11.3450   5
   2  -6   4 185.441 19.4618   5
   2   6   4 152.991 18.2956   4
  -2   6  -4 187.505 19.6258   4
  -2  -6  -5 344.067 26.5970   1
  -2   6  -5 300.485 25.6997   4
   2   6   5 330.985 26.4446   4
   2   6   5 346.783 26.7475   7
  -2   6  -5 292.130 24.7336   7
  -2   6  -5 269.157 19.7406   3
   2  -6   5 293.120 21.6977   6
  -2  -6  -5 337.028 25.9937   6
   2  -6   5 271.152 25.1184   5
   2   6   5 313.699 12.7876   5
  -2   6  -5 299.879 14.1001   2
  -2  -6  -5 340.018 26.5426   2
  -2  -6  -6 1469.24 67.2179   1
  -2   6  -6 1493.56 68.0888   4
   2   6   6 1477.11 67.3054   4
   2   6   6 1429.87 66.6120   7
  -2   6  -6 1563.71 67.1764   7
  -2   6  -6 1462.01 56.2487   3
   2  -6   6 1482.72 60.6214   6
  -2  -6  -6 1364.94 63.9892   6
   2  -6   6 1494.77 68.5111   5
  -2  -6  -6 1553.42 68.2626   2
  -2  -6  -7 144.413 20.7051   2
   2  -6   7 213.291 23.4008   9
   2   6   7 209.186 23.2341   7
  -2   6  -7 211.359 23.0633   7
   2   6   7 163.641 21.0989   3
  -2  -6  -7 189.685 21.1203   6
   2  -6   7 227.640 19.9822   6
   2  -6   7 235.292 25.1212   5
  -2   6  -7 212.556 23.8369   4
  -2   6  -8 831.620 47.7669   7
   2   6   8 754.068 47.8250   7
   2   6   8 865.189 49.6292   3
   2  -6   8 831.593 41.8179   6
  -2  -6  -8 915.794 48.5941   6
   2  -6   8 747.998 47.2438   9
  -2   6  -8 820.581 49.2995   4
  -2  -6  -9 158.289 24.1408   1
   2  -6   9 201.337 24.8968   9
  -2   6  -9 197.153 23.5890   7
   2   6   9 114.253 22.3417   7
   2   6   9 125.052 21.4186   3
   2  -6   9 178.550 18.8000   6
  -2  -6  -9 128.363 19.7064   6
   2  -6   9 86.9396 19.2716   5
   2   6   9 164.137 22.6943   4
  -2   6  -9 139.699 22.2479   4
  -2  -6 -10 1243.92 68.6124   2
  -2  -6 -10 1181.86 67.2473   1
   2  -6  10 1178.70 65.0492   9
  -2   6 -10 1230.89 64.7430   7
   2   6  10 1286.29 68.8447   7
   2   6  10 1316.48 67.3588   3
   2  -6  10 1259.96 56.7181   6
  -2  -6 -10 1269.60 63.0876   6
   2  -6  10 1237.44 67.1585   5
   2   6  10 1209.46 66.7952   4
  -2   6 -10 1352.50 69.7150   4
  -2  -6 -11 25.2938 16.8059   2
  -2  -6 -11 3.58339 16.0603   1
   2  -6  11 12.6404 16.6656   9
   2   6  11 14.2614 15.9795   7
  -2   6 -11 3.05334 15.4173   7
   2   6  11 15.3269 13.7391   3
  -2  -6 -11 5.28443 13.9349   6
   2  -6  11 3.41284 14.9991   5
   2  -6  11-1.91192 10.0845   6
   2   6  11 13.6382 13.4030   4
  -2   6 -11 3.35863 14.1582   4
   2  -6  12 56.3427 18.7394   9
  -2   6 -12 65.5218 19.8227   7
  -2  -6 -12 81.0686 22.8321   1
  -2  -6 -12 69.3526 17.6748   6
   2   6  12 100.261 23.3054   7
  -2  -6 -12 54.5204 21.1764   2
   2   6  12 70.3162 18.9310   3
   2   6  12 54.8956 19.3838   4
   2  -6  12 72.3097 21.1556   5
  -2   6 -12 32.3235 17.9478   4
   2  -6  13 269.834 33.1255   9
  -2   6 -13 339.556 36.4676   7
  -2  -6 -13 335.258 39.1923   1
   2   6  13 381.771 39.9598   7
  -2  -6 -13 363.232 39.8556   2
   2   6  13 351.186 35.2422   3
   2  -6  13 270.500 34.9865   5
  -2   6 -13 233.378 32.7933   4
   2   6  13 344.099 37.9293   4
   2  -6  14 78.9464 22.6260   9
  -2   6 -14 89.3273 23.4602   7
  -2  -6 -14 114.772 30.1290   1
   2   6  14 75.5420 24.4847   7
   2   6  14 115.977 24.2662   3
  -2  -6 -14 40.0551 24.2085   2
  -2   6 -14 81.1147 24.7897   4
   2   6  14 41.6011 21.4283   4
   2  -6  14 67.8641 22.0165   5
   2  -6  15 310.551 35.4487   9
  -2  -6 -15 252.828 39.4167   1
  -2  -6 -15 226.390 36.5394   2
  -2   6 -15 318.722 37.6168   7
   2   6  15 277.244 37.5488   4
   2  -6  15 274.214 37.3761   5
  -2   6 -15 295.001 38.0432   4
   2  -6  16 373.940 39.4859   9
  -2   6 -16 282.205 39.2344   4
   2  -6  16 300.500 38.4374   5
  -2   7  17 4.10504 19.0912   4
  -2  -7  16 184.448 32.1615   9
   2  -7 -16 194.062 32.2377   6
   2   7 -16 166.870 32.6795   5
  -2   7  16 161.841 30.0645   4
   2  -7 -15-4.68878 22.5710   1
  -2  -7  15 4.15824 18.6348   9
  -2   7  15-4.50469 22.7432   7
  -2   7  15-3.41023 17.2175   3
   2  -7 -15 19.9461 22.1741   6
   2   7 -15-8.47957 21.0789   5
  -2  -7  15 16.8293 16.9935   6
  -2   7  15-11.3054 19.5942   4
  -2   7  14 106.461 27.6981   2
  -2  -7  14 88.0399 24.0053   9
  -2   7  14 144.520 29.0616   7
  -2   7  14 70.3889 19.9436   3
   2  -7 -14 53.5950 21.7107   6
  -2  -7  14 107.826 22.7710   6
  -2   7  14 132.314 25.8659   4
  -2   7  13 58.2321 22.0708   2
  -2  -7  13 88.0855 23.4488   9
  -2   7  13 99.8226 23.6687   7
  -2  -7  13 86.5157 20.0313   8
  -2   7  13 75.1959 21.2573   3
   2  -7 -13 80.4610 23.7477   6
  -2  -7  13 81.9646 20.5076   6
  -2   7  13 121.614 25.1375   4
   2   7 -13 85.4336 21.6807   4
  -2  -7  13 96.9566 24.9356   5
   2  -7 -12 236.552 32.1948   1
  -2  -7  12 339.068 35.7920   9
  -2  -7  12 314.306 30.4622   8
  -2   7  12 295.276 34.0498   7
  -2   7  12 285.301 31.7603   3
   2  -7 -12 243.546 31.0987   6
  -2  -7  12 275.728 30.9183   6
  -2   7  12 376.497 38.5903   2
  -2  -7  12 275.849 33.6944   5
  -2   7  12 324.195 33.0411   4
   2   7 -12 289.499 30.8251   4
   2  -7 -11 433.199 39.4218   1
  -2  -7  11 366.316 37.4146   9
  -2   7  11 457.047 39.9176   7
   2  -7 -11 385.824 37.0245   6
  -2  -7  11 415.101 36.0708   6
   2   7 -11 342.613 32.8676   4
  -2  -7  11 381.871 37.1950   5
  -2   7  11 429.461 37.0503   4
  -2   7  11 475.681 41.9651   2
  -2   7  11 449.559 37.3240   3
   2  -7 -10 352.366 35.0612   1
  -2  -7  10 384.917 35.5809   9
  -2   7  10 411.517 35.5419   3
   2  -7 -10 417.793 36.5958   6
  -2  -7  10 324.771 31.0871   6
  -2   7  10 430.275 35.3403   4
   2   7 -10 334.908 31.6485   4
  -2   7  10 389.714 36.0274   2
   2   7  -9 44.5444 15.1460   4
  -2  -7   9 64.1450 18.4679   5
  -2   7   9 41.8686 14.9830   4
   2   7  -9 53.1510 13.2735   7
  -2   7   9 53.5028 16.8549   3
   2  -7  -9 58.8433 17.0252   6
  -2  -7   9 84.8128 17.9576   6
  -2   7   9 61.2744 16.4500   2
  -2  -7   9 45.7159 10.3010   1
   2  -7  -9 53.1185 17.8465   1
  -2   7   8 1531.05 74.0776   2
  -2  -7   8 1466.34 57.0435   1
   2  -7  -8 1583.86 73.1305   1
  -2  -7   8 1467.78 73.5922   9
   2   7  -8 1559.09 63.7458   7
  -2   7   8 1568.39 73.6936   7
  -2   7   8 1646.86 74.4633   3
  -2  -7   8 1488.39 70.7884   6
   2  -7  -8 1455.55 72.3516   6
  -2  -7   8 1512.24 73.8672   5
  -2   7   8 1547.82 71.0898   4
   2   7  -8 1587.18 70.5728   4
  -2   7   7 3428.32 125.654   2
   2  -7  -7 3245.12 122.268   1
  -2  -7   7 3291.09 106.580   1
  -2  -7   7 3015.46 123.779   9
  -2   7   7 3176.34 123.624   7
   2   7  -7 3267.30 112.909   7
  -2   7   7 3192.65 123.782   3
  -2  -7   7 3329.86 123.037   6
   2  -7  -7 3099.17 123.262   6
  -2  -7   7 3159.93 124.404   5
  -2   7   7 3448.86 122.702   4
   2   7  -7 3319.58 120.976   4
  -2   7   6 667.670 41.6484   2
  -2  -7   6 690.752 31.0267   1
   2  -7  -6 768.660 42.3771   1
  -2  -7   6 697.623 43.4592   9
   2  -7  -6 736.717 34.9997   9
  -2   7   6 704.275 42.8132   7
   2   7  -6 668.823 35.1681   7
   2  -7  -6 769.623 44.6643   6
  -2  -7   6 702.323 42.2477   6
  -2  -7   6 696.655 42.9236   5
   2   7  -6 761.711 41.9200   4
  -2   7   6 668.119 40.8560   4
  -2   7   5 569.052 35.2535   2
  -2  -7   5 556.302 26.0184   1
   2  -7  -5 611.960 35.5479   1
   2  -7  -5 534.388 29.4522   9
  -2  -7   5 486.682 34.8891   9
   2   7  -5 545.707 29.8965   7
  -2   7   5 551.419 36.2389   7
   2   7  -5 574.185 27.4300   3
   2  -7  -5 607.362 37.9861   6
  -2  -7   5 512.398 35.1602   6
  -2  -7   5 481.243 34.0776   5
   2   7  -5 514.567 34.0004   4
  -2   7   5 558.523 35.1882   4
  -2   7   4 1878.42 75.1883   2
  -2  -7   4 1844.02 64.3189   1
   2  -7  -4 1913.57 73.2663   1
  -2  -7   4 1885.25 77.6750   9
   2  -7  -4 1861.27 70.3245   9
  -2   7   4 1694.99 75.5168   7
   2   7  -4 1888.50 69.1805   7
   2   7  -4 1843.94 67.3570   3
  -2   7   4 1898.27 78.4352   3
   2  -7  -4 1732.30 76.4159   6
  -2  -7   4 1914.80 77.8730   6
   2  -7  -4 1796.11 61.1547   5
  -2  -7   4 1798.33 76.1656   5
  -2   7   4 1898.96 76.2627   4
   2   7  -4 1813.73 75.0181   4
  -2   7   3 13.0997 8.75708   2
  -2  -7   3 11.6933 9.38457   9
   2  -7  -3 10.5329 8.15558   9
   2   7  -3 11.5611 7.66080   7
  -2   7   3 14.1342 9.88346   7
   2  -7  -3 14.0747 8.11498   1
  -2  -7   3 6.74781 6.28760   1
  -2   7   3 16.8009 10.6056   3
   2   7  -3 2.65877 7.20622   3
   2  -7  -3 5.33702 6.45097   5
  -2   7   3 1.92496 9.86771   4
  -2  -7   3 5.61288 9.59106   5
   2   7  -3 7.37273 9.02254   4
  -2   7   2 2350.45 85.9205   2
  -2  -7   2 2440.10 75.1742   2
   2  -7  -2 2453.57 83.2930   1
  -2  -7   2 2520.88 82.1333   1
   2  -7  -2 2461.74 88.7684   9
  -2  -7   2 2227.06 88.8301   9
   2   7  -2 2379.73 84.5182   7
  -2   7   2 2247.59 90.1113   7
   2   7  -2 2223.37 85.4452   3
  -2   7   2 2371.28 91.9561   3
  -2  -7   2 2394.08 89.2329   5
   2  -7  -2 2427.32 82.1311   5
  -2   7   2 2248.27 89.6788   4
   2   7  -2 2352.29 90.3311   4
  -2  -7   1 71.4182 8.65157   2
  -2   7   1 82.8486 11.6519   2
  -2  -7   1 65.7775 10.0601   1
   2  -7  -1 77.4922 9.71506   1
  -2  -7   1 33.7376 10.1571   9
   2  -7  -1 67.6236 12.3044   9
  -2   7   1 71.2148 13.1028   7
   2   7  -1 62.2147 10.5963   7
   2   7  -1 78.5868 13.2043   3
  -2   7   1 37.9534 11.0948   3
   2  -7  -1 70.0863 12.4868   6
  -2  -7   1 62.5381 12.1692   6
   2   7  -1 68.0110 12.2445   5
   2  -7  -1 71.3112 10.8382   5
   2   7  -1 69.1436 12.7296   4
  -2   7   0 108.242 11.4457   2
  -2  -7   0 112.182 11.6619   2
  -2  -7   0 122.643 13.1668   1
   2  -7   0 120.055 10.0714   1
   2  -7   0 98.9571 14.2271   9
  -2  -7   0 116.625 13.9865   9
   2   7   0 126.410 14.7875   7
  -2   7   0 99.6157 14.8378   7
  -2   7   0 75.8251 13.7339   3
   2   7   0 134.004 16.2028   3
   2  -7   0 117.074 15.4892   6
  -2  -7   0 108.449 16.3846   6
   2  -7   0 105.029 13.1374   5
   2   7   0 93.4282 12.0870   5
   2   7   0 120.185 15.9004   4
  -2   7  -1 1347.31 51.2655   2
  -2  -7  -1 1378.91 55.7163   2
  -2  -7  -1 1445.66 58.1985   1
   2  -7   1 1443.12 46.3779   1
  -2  -7  -1 1424.74 56.0663   9
   2  -7   1 1465.22 63.1467   9
   2   7   1 1541.35 60.3066   7
  -2   7  -1 1396.92 61.7224   7
   2   7   1 1416.37 62.1531   3
  -2   7  -1 1383.26 60.4676   3
   2  -7   1 1466.89 61.6281   6
  -2  -7  -1 1372.18 62.6020   6
   2  -7   1 1473.52 60.8075   5
   2   7   1 1430.44 55.2218   5
  -2   7  -1 1393.64 62.1986   4
   2   7   1 1566.47 63.7991   4
  -2   7  -2 16.4494 5.71502   2
  -2  -7  -2 8.87105 7.48229   2
  -2  -7  -2 29.2858 10.4227   1
  -2  -7  -2 17.7224 7.17207   9
   2  -7   2 32.7324 11.3831   9
  -2   7  -2 9.37935 8.42223   7
   2   7   2 11.8370 8.29065   7
   2   7   2 8.07648 9.40412   3
  -2   7  -2 18.0059 9.55666   3
   2  -7   2 33.3278 9.88464   6
  -2  -7  -2 30.6891 11.8023   6
   2  -7   2 9.16192 7.74046   5
   2   7   2 25.5532 6.98289   5
  -2   7  -2 16.2834 11.6047   4
   2   7   2 25.8498 9.89928   4
  -2  -7  -3 51.3516 12.1243   2
  -2   7  -3 70.1756 7.24151   2
  -2  -7  -3 50.9466 11.8425   1
   2  -7   3 43.6527 12.2207   9
  -2  -7  -3 49.5798 8.43210   9
  -2   7  -3 59.9723 13.7864   7
   2   7   3 33.3768 11.0303   7
  -2   7  -3 43.6674 10.4517   3
   2   7   3 32.4398 11.9603   3
   2  -7   3 66.2461 12.4396   6
  -2  -7  -3 54.3877 13.3384   6
   2  -7   3 48.5774 12.7884   5
   2   7   3 56.1434 8.04744   5
  -2   7  -3 32.0187 11.0371   4
   2   7   3 54.4842 13.3617   4
  -2  -7  -4 635.808 37.1428   2
  -2  -7  -4 705.023 39.0685   1
  -2  -7  -4 607.375 26.7195   9
   2  -7   4 670.342 40.5852   9
   2   7   4 701.137 39.4992   7
  -2   7  -4 539.326 35.7734   7
  -2   7  -4 599.960 33.1644   3
   2   7   4 669.742 40.3827   3
   2  -7   4 600.206 35.0808   6
  -2  -7  -4 629.143 38.5564   6
   2  -7   4 614.775 38.6375   5
   2   7   4 655.048 25.6061   5
   2   7   4 683.202 40.0788   4
  -2   7  -4 593.177 38.5728   4
  -2  -7  -5 377.493 28.9433   2
  -2  -7  -5 357.004 28.8638   1
   2  -7   5 379.357 30.6070   9
  -2   7  -5 306.614 26.6528   7
   2   7   5 331.600 27.9214   7
   2   7   5 285.242 27.3904   3
  -2   7  -5 365.565 23.9467   3
  -2  -7  -5 428.682 30.8545   6
   2  -7   5 363.243 26.0891   6
   2  -7   5 316.950 28.2375   5
   2   7   5 351.503 14.5353   5
  -2   7  -5 359.412 29.5408   4
   2   7   5 396.808 30.7034   4
  -2  -7  -6 205.523 24.3571   1
   2   7   6 119.655 19.2452   4
  -2   7  -6 191.600 22.8912   4
  -2   7  -6 217.008 23.0250   7
   2   7   6 194.332 23.0159   7
  -2   7  -6 180.292 16.8095   3
  -2  -7  -6 141.784 20.4255   6
   2  -7   6 155.453 17.8948   6
   2  -7   6 212.518 24.1504   5
  -2  -7  -6 183.497 22.2836   2
  -2  -7  -7 2047.02 87.0925   1
  -2   7  -7 1896.63 86.0976   4
  -2   7  -7 1974.78 83.7103   7
   2   7   7 1971.85 86.4622   7
   2   7   7 2012.87 87.2704   3
   2  -7   7 1976.54 78.1597   6
  -2  -7  -7 1966.92 84.0157   6
   2  -7   7 1866.13 86.4423   5
  -2  -7  -7 1820.91 84.6400   2
  -2  -7  -8 380.376 33.3361   2
  -2  -7  -8 347.578 31.8624   1
   2  -7   8 326.378 31.3961   9
  -2   7  -8 286.186 28.4972   7
   2   7   8 388.298 33.7269   7
   2   7   8 338.597 31.7723   3
   2  -7   8 355.128 26.7061   6
  -2  -7  -8 388.857 31.5625   6
   2  -7   8 240.397 28.3436   5
  -2   7  -8 283.004 29.9473   4
   2  -7   9 504.844 39.9006   9
   2   7   9 512.375 40.6663   7
  -2   7  -9 424.947 35.4467   7
   2   7   9 384.069 35.7719   3
   2  -7   9 482.799 31.6624   6
  -2  -7  -9 431.205 34.5102   6
   2   7   9 437.742 37.2826   4
  -2   7  -9 358.565 34.7553   4
  -2  -7  -9 438.091 37.7569   2
   2  -7  10 115.612 22.9901   9
   2   7  10 163.265 25.2769   7
  -2   7 -10 138.690 23.0721   7
   2   7  10 154.673 24.1638   3
  -2  -7 -10 158.882 23.9284   6
   2  -7  10 124.063 17.9209   6
   2  -7  10 90.2377 23.9310   5
  -2   7 -10 103.153 23.3387   4
   2   7  10 172.185 26.8104   4
  -2   7 -11 214.344 27.9776   7
   2   7  11 176.431 28.1521   7
   2   7  11 228.818 30.3766   3
  -2  -7 -11 189.423 26.3281   6
   2  -7  11 171.945 21.0943   6
   2  -7  11 249.689 30.5238   9
   2  -7  11 136.261 26.4780   5
   2   7  11 227.469 30.6088   4
  -2   7 -11 198.524 29.7469   4
  -2  -7 -12 158.175 28.5699   1
  -2   7 -12 100.732 23.7573   7
   2   7  12 88.8609 24.4018   7
   2  -7  12 163.151 27.6969   9
  -2  -7 -12 179.212 25.7740   6
  -2  -7 -12 106.350 25.2211   2
   2   7  12 174.960 26.9278   3
   2   7  12 130.952 25.6406   4
   2  -7  12 171.143 28.8755   5
  -2   7 -12 150.627 26.5673   4
  -2  -7 -13 26.0066 18.6691   1
  -2   7 -13 24.9458 19.0581   7
   2  -7  13 30.1820 20.1754   9
   2   7  13 30.2925 22.5065   7
  -2  -7 -13-4.37304 19.9770   2
   2   7  13 3.61798 17.1309   3
   2  -7  13 32.7055 19.0191   5
   2   7  13 4.09210 18.3453   4
  -2   7 -13 23.9145 20.4320   4
  -2  -7 -14 59.9103 24.6600   1
   2  -7  14 35.1332 20.0335   9
   2   7  14 50.7517 23.6682   7
  -2  -7 -14 4.64931 21.6482   2
   2   7  14 40.8783 19.3518   3
   2  -7  14 42.7260 21.2687   5
   2   7  14 25.9789 21.5528   4
  -2   7 -14 84.0460 26.3970   4
  -2   7 -14 26.3527 18.7470   7
   2  -7  15 88.2345 24.4535   9
  -2   7 -15 57.2852 24.5262   4
   2  -7  15 26.6207 19.5376   5
   2   7  15 27.3419 23.0416   4
   2   7  15 37.8713 21.0884   3
   2  -7  16 384.264 42.0986   9
  -2   8  16 12.3657 21.7388   4
  -2  -8  15 62.1279 25.0048   9
  -2   8  15 61.4084 26.9344   7
  -2   8  15 41.1902 21.3649   3
   2  -8 -15 29.4762 21.2966   6
   2   8 -15 45.1692 26.6598   5
  -2   8  15 35.6501 21.4969   4
   2  -8 -14 36.4908 23.0357   1
  -2   8  14 23.1934 20.3915   2
  -2  -8  14 25.7050 19.9314   9
  -2   8  14 13.4461 19.3056   7
  -2   8  14 3.68631 18.3354   3
   2  -8 -14 20.3181 19.8924   6
  -2  -8  14 20.5555 16.5008   6
  -2   8  14 22.7055 19.6839   4
   2  -8 -13 8.53994 19.1413   1
  -2   8  13 26.1854 21.3611   2
  -2  -8  13 8.22637 18.0811   9
  -2  -8  13 41.7063 17.1751   8
  -2   8  13-4.23350 18.2339   7
  -2   8  13 28.8328 19.5318   3
   2  -8 -13 7.80352 18.1516   6
  -2  -8  13 16.6553 15.7726   6
  -2   8  13 3.59984 17.0442   4
  -2  -8  13 24.9312 19.6718   5
   2   8 -13 23.4803 16.9418   4
   2  -8 -12 7.95027 19.1358   1
  -2  -8  12 11.7923 18.6043   9
  -2  -8  12 2.96976 13.8114   8
   2  -8 -12 7.46746 17.3643   6
  -2  -8  12 3.22530 14.9998   6
  -2  -8  12-11.8587 18.7090   5
  -2   8  12-6.82498 16.6989   4
   2   8 -12 6.38051 15.3576   4
  -2   8  12 28.5950 17.9513   2
  -2   8  12-3.50308 15.9981   3
   2  -8 -11 739.901 53.1467   1
  -2   8  11 661.092 50.3796   3
  -2  -8  11 799.827 55.1142   9
  -2  -8  11 822.344 52.2060   6
   2  -8 -11 857.792 56.4796   6
  -2   8  11 745.705 50.9373   4
   2   8 -11 665.900 48.2775   4
  -2   8  11 859.904 58.1121   2
  -2   8  10 21.3506 16.7446   4
   2   8 -10 17.2159 15.3437   4
  -2  -8  10 7.05831 14.2184   5
  -2   8  10 6.53725 15.9988   3
   2  -8 -10-3.38622 15.4684   6
  -2  -8  10 3.00232 14.2143   6
  -2   8  10 56.4441 17.5427   2
   2  -8 -10 13.5617 15.1983   1
  -2   8   9 569.866 43.4018   2
   2  -8  -9 602.249 44.0264   1
  -2  -8   9 565.002 43.6051   9
  -2   8   9 636.663 45.8278   7
  -2   8   9 508.888 42.0980   3
   2  -8  -9 604.750 44.1451   6
  -2  -8   9 531.922 40.4219   6
  -2  -8   9 626.458 45.8571   5
  -2   8   9 671.769 44.5672   4
   2   8  -9 568.418 40.9648   4
   2  -8  -8 8.47344 12.8998   1
  -2  -8   8 15.7260 12.3631   9
  -2   8   8 9.21501 11.4547   7
  -2   8   8 15.0604 14.2568   3
   2  -8  -8 15.2681 15.6497   6
  -2  -8   8 22.2779 14.8881   6
  -2   8   8-2.99184 11.4627   2
  -2   8   8 8.18535 11.9909   4
  -2  -8   8-6.20315 14.9313   5
   2   8  -8-7.74261 12.0036   4
   2  -8  -7 30.6323 13.4892   1
  -2  -8   7 27.6433 7.68194   1
  -2  -8   7 35.3901 13.9854   9
   2   8  -7 44.5495 11.7937   7
  -2   8   7 51.7991 16.2181   7
  -2   8   7 23.0664 13.6742   3
   2  -8  -7 17.3830 12.7611   6
  -2  -8   7 26.8482 13.7864   6
  -2   8   7 27.3403 14.0381   2
  -2  -8   7 31.8097 13.9478   5
  -2   8   7 25.8973 13.4935   4
   2   8  -7 34.3909 14.3474   4
   2  -8  -6-2.28661 10.8224   1
  -2  -8   6 2.76874 6.43817   1
   2  -8  -6 7.32458 8.63672   9
  -2  -8   6-8.26817 13.0442   9
  -2   8   6 8.10517 12.3382   7
   2   8  -6-6.49860 9.36319   7
  -2  -8   6 12.9726 12.6960   6
   2  -8  -6-5.50196 12.5632   6
  -2  -8   6-8.05436 11.7980   5
   2   8  -6-7.04807 12.3888   4
  -2   8   6-7.40799 11.0661   4
  -2   8   6 24.8503 10.0086   2
  -2   8   5 1050.61 52.5602   2
  -2  -8   5 996.904 39.9080   1
   2  -8  -5 983.625 50.5697   1
  -2  -8   5 970.142 53.6838   9
   2  -8  -5 983.860 45.5728   9
   2   8  -5 1020.67 46.2271   7
  -2   8   5 1038.43 54.5236   7
   2   8  -5 988.096 43.2953   3
  -2   8   5 1055.45 56.1666   3
  -2  -8   5 1084.22 55.2276   6
   2  -8  -5 991.263 54.6136   6
  -2  -8   5 928.184 52.5101   5
  -2   8   5 1035.25 53.7434   4
   2   8  -5 947.147 51.9893   4
  -2   8   4 973.961 50.8693   2
   2  -8  -4 1063.54 50.5758   1
  -2  -8   4 1076.76 42.7074   1
  -2  -8   4 1059.39 55.3906   9
   2  -8  -4 1055.55 48.9647   9
   2   8  -4 1112.89 48.8759   7
  -2   8   4 1094.22 56.1446   7
   2   8  -4 1132.04 47.9240   3
  -2   8   4 1070.12 56.6564   3
   2  -8  -4 1091.61 56.3867   6
  -2  -8   4 1199.75 58.0973   6
  -2  -8   4 1045.52 54.5408   5
  -2   8   4 1193.44 56.7423   4
   2   8  -4 1078.65 54.5349   4
  -2   8   3 3852.90 132.757   2
  -2  -8   3 3687.95 136.583   9
   2  -8  -3 3841.19 132.104   9
   2   8  -3 3981.84 130.049   7
  -2   8   3 3734.58 137.988   7
  -2  -8   3 4017.13 124.141   1
   2  -8  -3 3813.66 129.751   1
   2   8  -3 3808.04 130.178   3
  -2   8   3 3800.33 139.054   3
   2  -8  -3 3756.79 123.335   5
  -2  -8   3 3859.80 136.599   5
   2   8  -3 3851.57 137.398   4
  -2   8   3 3907.77 138.161   4
  -2   8   2 971.948 45.5685   2
  -2  -8   2 1038.37 36.0939   2
   2  -8  -2 990.488 42.9930   1
  -2  -8   2 996.804 41.7137   1
   2  -8  -2 936.681 47.3924   9
  -2  -8   2 948.007 49.1021   9
   2   8  -2 962.070 45.2867   7
  -2   8   2 1005.90 51.2399   7
   2   8  -2 1117.13 49.2350   3
  -2   8   2 1017.11 52.2610   3
   2  -8  -2 965.360 42.7109   5
   2   8  -2 1003.07 50.9399   4
  -2   8   2 864.405 48.8193   4
  -2  -8   1 613.321 27.7187   2
  -2   8   1 586.710 31.5133   2
   2  -8  -1 610.116 29.0766   1
  -2  -8   1 731.995 33.1167   1
   2  -8  -1 601.258 36.5274   9
  -2  -8   1 626.061 36.3052   9
  -2   8   1 571.750 37.2148   7
   2   8  -1 595.402 33.9607   7
  -2   8   1 601.686 37.7222   3
   2   8  -1 597.884 35.7724   3
   2  -8  -1 635.777 38.4383   6
  -2  -8   1 687.107 40.6419   6
   2  -8  -1 599.753 32.8193   5
   2   8  -1 678.358 35.8657   5
   2   8  -1 619.460 38.3786   4
  -2   8   0 31.3867 8.39423   2
  -2  -8   0 21.4075 8.07752   2
   2  -8   0 15.5437 5.92056   1
  -2  -8   0 31.3409 9.64451   1
   2  -8   0 37.0393 11.6028   9
  -2  -8   0 30.1350 10.4296   9
  -2   8   0 14.8037 10.3741   7
   2   8   0 32.0294 10.2904   7
  -2   8   0 27.0286 12.1427   3
   2   8   0 40.2075 12.8836   3
   2  -8   0 25.7273 10.1731   6
  -2  -8   0 23.3250 10.4781   6
   2   8   0 19.7658 9.09222   5
   2  -8   0 44.6163 10.6970   5
   2   8   0 17.2557 10.9142   4
  -2   8  -1 801.376 33.6469   2
  -2  -8  -1 809.685 37.7471   2
   2  -8   1 776.865 28.3598   1
  -2  -8  -1 827.553 40.1627   1
  -2  -8  -1 713.763 37.5348   9
   2  -8   1 738.481 43.3142   9
  -2   8  -1 716.599 42.4317   7
   2   8   1 807.134 41.6563   7
   2   8   1 760.122 43.3516   3
  -2   8  -1 674.317 41.0706   3
  -2  -8  -1 869.922 46.6902   6
   2  -8   1 844.936 44.2711   6
   2   8   1 817.539 37.2382   5
   2  -8   1 719.151 40.4408   5
  -2   8  -1 742.725 43.3121   4
   2   8   1 795.684 44.3722   4
  -2  -8  -2 230.338 20.0166   2
  -2  -8  -2 231.444 20.6096   1
   2  -8   2 245.932 24.2233   9
  -2  -8  -2 205.997 17.3169   9
   2   8   2 232.123 21.7131   7
  -2   8  -2 202.132 21.7953   7
   2   8   2 190.794 21.8801   3
  -2   8  -2 190.925 19.9877   3
   2  -8   2 194.158 20.8967   6
  -2  -8  -2 199.424 22.1518   6
   2   8   2 244.924 17.5091   5
   2  -8   2 190.276 20.4809   5
   2   8   2 203.591 22.0587   4
  -2   8  -2 279.962 25.6936   4
  -2  -8  -3 7.41491 8.46674   2
  -2  -8  -3-7.91866 11.2766   1
  -2  -8  -3 18.3858 8.26781   9
   2  -8   3 4.92625 11.6586   9
   2   8   3 2.09362 10.5712   7
  -2   8  -3-2.17432 9.93064   7
   2   8   3 7.33984 10.9652   3
  -2   8  -3 16.2083 10.3800   3
   2  -8   3 2.05065 9.36595   6
  -2  -8  -3 12.0979 10.1994   6
   2  -8   3 4.49297 10.6333   5
   2   8   3 1.87542 6.16882   5
   2   8   3 21.4929 10.9068   4
  -2   8  -3 2.42381 9.99268   4
  -2  -8  -4 136.569 18.3951   2
  -2  -8  -4 127.156 18.7693   1
   2  -8   4 190.797 22.3583   9
   2   8   4 129.544 19.1190   7
  -2   8  -4 132.486 19.3073   7
  -2   8  -4 145.522 17.5072   3
   2   8   4 137.663 20.8938   3
  -2  -8  -4 119.055 18.6300   6
   2  -8   4 137.399 17.8828   6
   2   8   4 150.549 11.0105   5
   2  -8   4 107.788 17.7693   5
   2   8   4 123.002 19.1020   4
  -2   8  -4 86.2147 17.1048   4
  -2  -8  -5-4.70676 11.1391   2
  -2  -8  -5 7.25206 11.0403   1
   2  -8   5 16.6233 11.6785   9
   2   8   5 9.88194 10.1850   7
  -2   8  -5 4.68025 10.6877   7
  -2   8  -5 3.24330 9.34683   3
   2   8   5 2.75096 10.8134   3
   2  -8   5-8.25523 10.2615   6
  -2  -8  -5 28.1072 13.6608   6
   2  -8   5 10.6267 12.5745   5
  -2   8  -5 18.6667 12.4023   4
   2   8   5-2.65270 11.6577   4
  -2  -8  -6 1217.47 60.9273   2
  -2  -8  -6 1175.30 60.5346   1
   2  -8   6 1120.66 61.5285   9
  -2   8  -6 1134.84 58.2679   7
   2   8   6 1117.05 59.9058   7
   2   8   6 1130.71 61.9703   3
   2  -8   6 1113.30 54.9987   6
  -2  -8  -6 1210.79 61.2697   6
   2  -8   6 1129.95 61.3209   5
   2   8   6 1089.01 60.2925   4
  -2   8  -6 1134.46 61.4647   4
  -2  -8  -7 4160.46 156.907   1
  -2   8  -7 4210.16 158.521   4
   2   8   7 4154.27 157.398   7
  -2   8  -7 4303.53 154.852   7
  -2  -8  -7 4453.49 157.927   6
   2  -8   7 4396.76 149.903   6
   2  -8   7 4063.29 158.128   5
  -2  -8  -7 4373.66 158.023   2
  -2  -8  -8 667.807 47.4493   2
  -2  -8  -8 785.700 50.4210   1
   2  -8   8 552.918 44.8927   9
   2   8   8 717.014 48.4381   7
  -2   8  -8 720.917 46.5464   7
   2   8   8 741.043 49.8835   3
   2  -8   8 885.281 45.2159   6
  -2  -8  -8 718.353 46.9944   6
   2  -8   8 716.044 49.5473   5
  -2   8  -8 691.461 48.6598   4
  -2  -8  -9 181.659 26.6967   2
  -2  -8  -9 164.145 25.7767   1
   2  -8   9 189.390 28.1483   9
   2   8   9 191.233 27.7624   7
  -2   8  -9 223.737 27.2576   7
   2   8   9 222.907 29.3317   3
  -2  -8  -9 168.998 25.4956   6
   2  -8   9 214.449 22.7850   6
   2  -8   9 211.147 28.2383   5
  -2   8  -9 197.459 28.4745   4
   2   8   9 230.628 28.8409   4
  -2  -8 -10 568.477 46.1799   1
   2  -8  10 509.504 44.4208   9
   2   8  10 622.176 47.8540   7
  -2   8 -10 551.527 42.5495   7
   2   8  10 494.208 43.3038   3
   2  -8  10 555.424 37.0236   6
  -2  -8 -10 533.385 42.4870   6
  -2  -8 -10 623.290 47.6300   2
  -2   8 -10 535.392 44.4636   4
   2   8  10 562.959 46.4732   4
  -2  -8 -11-3.96793 19.7372   1
   2  -8  11 30.2479 18.5124   9
  -2   8 -11 3.26340 17.4574   7
   2   8  11 11.8693 16.6879   7
   2   8  11 51.4364 19.9149   3
  -2  -8 -11 22.4126 15.6801   6
  -2  -8 -11 43.9602 20.4898   2
  -2   8 -11 52.5068 20.8565   4
   2   8  11 19.1654 17.8370   4
  -2   8 -12 186.288 28.1488   7
   2   8  12 224.488 33.9388   7
   2   8  12 217.115 31.1568   3
  -2  -8 -12 218.930 29.5091   6
  -2   8 -12 185.998 30.6046   4
   2  -8  12 162.373 29.9944   5
   2   8  12 174.700 30.7792   4
   2  -8  12 161.522 28.6458   9
   2   8  13 40.6404 25.4184   7
  -2   8 -13 14.5411 18.0827   7
   2  -8  13 20.4334 18.3233   9
   2   8  13 23.5597 19.8331   3
   2   8  13-12.8728 19.6044   4
  -2   8 -13 41.6362 21.6565   4
   2  -8  13 48.0066 22.6993   5
  -2  -8 -14-4.79271 20.2011   1
   2  -8  14 8.42978 20.6252   9
  -2  -8 -14-19.3521 24.0532   2
   2   8  14-12.0707 20.3142   3
  -2   8 -14 4.36184 19.5473   4
   2  -8  14-4.54802 21.1511   5
   2   8  14 13.5431 20.6163   4
   2   8  14 9.58387 24.9158   7
   2   8  15 253.638 34.8696   3
   2  -8  15 189.967 33.4571   9
  -2   9  15 105.867 26.5232   3
  -2   9  15 141.461 30.5703   4
   2  -9 -14 112.927 29.8825   1
  -2   9  14 57.9508 26.2342   2
  -2  -9  14 63.9287 23.4799   9
  -2   9  14 108.512 27.2582   7
  -2   9  14 76.3810 25.0569   3
   2  -9 -14 47.4016 23.1173   6
  -2  -9  14 64.7296 23.3045   6
   2   9 -14 64.6144 25.4044   5
  -2   9  14 44.0425 20.9067   4
  -2   9  13 606.863 50.2527   3
  -2  -9  13 571.111 44.7553   8
  -2  -9  13 576.186 51.8167   9
  -2  -9  13 401.574 41.0073   6
   2  -9 -13 507.750 48.3206   6
  -2   9  13 638.301 54.2943   2
   2  -9 -13 517.121 48.5994   1
  -2   9  13 533.006 47.1372   4
   2   9 -13 565.420 46.1443   4
  -2   9  12 57.6191 21.3833   3
  -2  -9  12 21.0854 21.6424   9
   2  -9 -12 60.0519 20.5494   6
  -2  -9  12 75.6159 20.9608   6
   2  -9 -12 20.6411 18.1781   1
  -2   9  12 8.56117 22.2872   2
  -2   9  12 29.2962 19.6116   4
   2   9 -12 78.4172 22.0502   4
  -2  -9  11 353.096 39.5343   5
  -2   9  11 335.073 36.2741   4
   2   9 -11 365.377 35.8231   4
  -2   9  11 313.143 36.7392   3
   2  -9 -11 376.251 39.5378   6
  -2  -9  11 274.169 32.5400   6
  -2   9  11 283.961 36.1424   2
   2  -9 -11 283.736 35.5542   1
   2  -9 -10 786.389 55.2253   1
   2   9 -10 779.522 52.7043   4
  -2   9  10 1000.56 59.2394   4
  -2   9  10 1004.01 61.6336   7
  -2   9  10 919.057 59.5589   3
  -2  -9  10 915.596 56.7554   6
   2  -9 -10 804.654 56.6948   6
  -2  -9  10 819.815 57.1555   5
  -2   9  10 814.896 57.3740   2
  -2   9   9 889.053 57.7895   2
   2  -9  -9 901.534 56.3314   1
  -2  -9   9 924.982 59.5632   9
  -2   9   9 935.311 59.2785   7
  -2   9   9 858.394 56.8052   3
  -2  -9   9 844.169 54.5511   6
   2  -9  -9 902.446 58.4283   6
  -2  -9   9 908.403 59.4673   5
  -2   9   9 943.844 56.9354   4
   2   9  -9 921.220 54.5435   4
   2  -9  -8 160.406 23.6728   1
  -2  -9   8 116.486 23.2596   9
  -2   9   8 117.271 23.1397   7
  -2   9   8 163.820 25.5743   3
   2  -9  -8 124.094 22.7835   6
  -2  -9   8 146.724 24.1932   6
  -2   9   8 117.851 22.0844   4
   2   9  -8 142.746 23.9889   4
  -2  -9   8 154.483 25.3454   5
  -2   9   8 133.369 23.6718   2
  -2   9   7 381.582 33.5997   2
   2  -9  -7 342.065 31.9663   1
  -2  -9   7 393.594 36.4088   9
  -2   9   7 360.217 34.6318   7
  -2  -9   7 388.975 34.7749   6
   2  -9  -7 403.634 35.9557   6
  -2  -9   7 442.999 37.3228   5
  -2   9   7 384.604 34.2421   4
   2   9  -7 375.672 33.4463   4
  -2   9   6 1107.79 58.4925   2
   2  -9  -6 1075.50 56.1734   1
  -2  -9   6 954.146 58.2790   9
  -2   9   6 1072.35 60.9468   7
   2   9  -6 1008.17 49.6483   7
  -2   9   6 1053.07 60.4526   3
  -2  -9   6 1150.28 60.9179   6
   2  -9  -6 1096.40 60.9275   6
  -2  -9   6 1071.58 59.7113   5
  -2   9   6 1167.15 60.9576   4
   2   9  -6 1068.27 58.2485   4
  -2   9   5 407.064 33.9574   2
  -2  -9   5 525.633 24.9689   1
   2  -9  -5 504.779 34.6743   1
  -2  -9   5 547.103 39.3697   9
   2  -9  -5 505.289 31.5912   9
   2   9  -5 496.627 31.3928   7
  -2   9   5 475.929 37.3265   7
  -2   9   5 474.995 38.9978   3
   2  -9  -5 545.261 39.5456   6
  -2  -9   5 406.225 35.2407   6
  -2  -9   5 508.131 38.1809   5
  -2   9   5 534.260 38.1541   4
   2   9  -5 569.220 38.7040   4
  -2   9   4 2406.69 90.2277   2
  -2  -9   4 2205.97 75.1456   1
   2  -9  -4 2225.57 85.7856   1
   2  -9  -4 2181.10 84.5949   9
  -2  -9   4 2181.64 93.0001   9
  -2   9   4 2045.85 91.6177   7
   2   9  -4 2235.62 83.8232   7
   2   9  -4 2164.82 82.5361   3
  -2   9   4 2186.42 94.2855   3
  -2  -9   4 2194.09 94.0395   6
   2  -9  -4 2058.86 92.3833   6
  -2  -9   4 1962.79 89.3194   5
  -2   9   4 2214.30 92.5522   4
   2   9  -4 2090.46 90.7080   4
  -2   9   3 1431.24 62.5940   2
   2  -9  -3 1335.47 58.7014   1
  -2  -9   3 1518.80 54.7032   1
   2  -9  -3 1375.02 62.0900   9
  -2  -9   3 1211.72 64.3928   9
  -2   9   3 1487.52 69.1751   7
   2   9  -3 1386.74 60.1809   7
   2   9  -3 1494.31 62.4519   3
  -2   9   3 1437.90 69.5106   3
  -2  -9   3 1454.23 69.1980   6
  -2  -9   3 1482.62 67.2756   5
   2   9  -3 1369.74 66.8046   4
  -2   9   3 1371.93 67.6902   4
   2  -9  -2 124.579 14.6679   1
  -2  -9   2 95.0978 12.3882   1
  -2  -9   2 127.338 18.7188   9
   2  -9  -2 124.422 17.4129   9
  -2   9   2 97.4360 18.0082   7
   2   9  -2 107.642 15.8764   7
  -2   9   2 137.049 21.0892   3
   2   9  -2 97.6986 15.8248   3
   2  -9  -2 109.770 18.9511   6
   2  -9  -2 119.293 14.3401   5
   2   9  -2 114.930 19.1456   4
  -2  -9   2 124.666 9.79313   2
  -2   9   2 129.714 16.0754   2
  -2  -9   1-2.85121 6.02337   2
  -2   9   1 1.48437 8.04201   2
  -2  -9   1 2.76851 7.69443   1
   2  -9  -1 1.12443 6.62932   1
   2  -9  -1-2.19544 11.2510   9
  -2  -9   1 10.4642 10.8817   9
  -2   9   1-4.86770 10.6953   7
   2   9  -1-1.85453 9.22014   7
  -2   9   1 7.41762 11.2916   3
   2   9  -1 4.28501 10.8170   3
  -2  -9   1-8.01422 11.2599   6
   2  -9  -1-2.53549 11.1420   6
   2   9  -1 1.90690 10.3311   5
   2  -9  -1-4.91106 9.43448   5
   2   9  -1 17.1525 12.3713   4
  -2  -9   0 142.015 14.4654   2
  -2   9   0 202.475 16.5938   2
  -2  -9   0 148.905 16.3046   1
   2  -9   0 172.723 13.2451   1
  -2  -9   0 155.015 19.0485   9
   2  -9   0 174.273 20.8188   9
   2   9   0 157.314 17.9873   7
  -2   9   0 203.494 22.7239   7
  -2   9   0 139.450 19.4599   3
   2   9   0 162.611 20.2362   3
   2  -9   0 185.397 22.2992   6
  -2  -9   0 125.533 19.4604   6
   2  -9   0 144.049 17.9127   5
   2   9   0 136.521 16.5748   5
   2   9   0 151.168 20.2366   4
  -2  -9  -1 775.727 38.1416   2
   2  -9   1 747.454 28.7058   1
  -2  -9  -1 807.441 40.8216   1
   2  -9   1 713.128 44.2149   9
  -2  -9  -1 764.658 40.4131   9
  -2   9  -1 749.584 45.3265   7
   2   9   1 836.049 44.4520   7
  -2   9  -1 772.261 44.5167   3
   2   9   1 756.178 46.0431   3
   2  -9   1 877.336 47.5172   6
  -2  -9  -1 899.682 50.0973   6
   2  -9   1 733.357 42.0797   5
   2   9   1 825.638 39.3467   5
   2   9   1 748.571 45.4850   4
  -2   9  -1 818.758 47.8140   4
  -2  -9  -2 757.315 39.7399   2
  -2  -9  -2 815.581 42.8328   1
   2  -9   2 665.942 44.1962   9
  -2  -9  -2 757.248 38.3488   9
   2   9   2 812.072 45.0549   7
  -2   9  -2 643.060 42.7275   7
  -2   9  -2 745.587 43.0884   3
   2   9   2 771.703 46.6724   3
  -2  -9  -2 858.303 49.1610   6
   2  -9   2 779.004 45.2225   6
   2  -9   2 753.121 44.2373   5
   2   9   2 820.816 36.8564   5
  -2   9  -2 812.282 47.9751   4
   2   9   2 772.963 46.7989   4
  -2  -9  -3 2000.57 79.7816   2
  -2  -9  -3 2014.33 81.4137   1
   2  -9   3 1975.34 86.7114   9
   2   9   3 2009.85 83.3961   7
  -2   9  -3 1991.51 84.6223   7
   2   9   3 2013.03 87.2537   3
  -2   9  -3 1935.68 79.9174   3
  -2  -9  -3 1963.34 86.6636   6
   2  -9   3 1888.76 82.3173   6
   2  -9   3 1964.25 84.3246   5
   2   9   3 1888.36 68.9761   5
   2   9   3 1850.62 84.7341   4
  -2   9  -3 1943.45 85.9774   4
  -2  -9  -4 71.9170 15.4042   2
  -2  -9  -4 37.6786 13.8450   1
   2  -9   4 63.9647 17.2349   9
  -2   9  -4 77.0136 16.8664   7
   2   9   4 60.4959 15.2929   7
  -2   9  -4 54.5816 14.0331   3
   2   9   4 46.3691 14.9593   3
   2  -9   4 73.2773 16.4558   6
  -2  -9  -4 76.1687 17.2707   6
   2   9   4 66.9281 9.15921   5
   2  -9   4 85.8394 18.7982   5
  -2   9  -4 93.5023 18.8858   4
   2   9   4 36.5752 14.7379   4
  -2  -9  -5 479.080 36.0304   2
  -2  -9  -5 579.140 39.1839   1
   2  -9   5 512.607 40.4185   9
   2   9   5 540.234 38.9307   7
  -2   9  -5 525.788 37.7920   7
   2   9   5 525.483 40.1662   3
  -2   9  -5 536.447 33.4111   3
  -2  -9  -5 509.228 39.4291   6
   2  -9   5 518.651 36.5212   6
   2  -9   5 521.516 39.3106   5
   2   9   5 666.452 44.0671   4
  -2   9  -5 496.520 39.0447   4
  -2  -9  -6 568.741 40.5311   2
  -2  -9  -6 545.461 40.1964   1
   2  -9   6 576.161 43.1323   9
   2   9   6 587.945 41.9572   7
  -2   9  -6 493.121 37.6715   7
   2   9   6 456.484 40.2821   3
  -2  -9  -6 544.834 41.2179   6
   2  -9   6 572.108 38.0151   6
   2  -9   6 464.125 39.3102   5
   2   9   6 632.940 44.1742   4
  -2   9  -6 492.021 40.2104   4
  -2  -9  -7 453.805 37.4807   2
  -2  -9  -7 436.866 37.9240   1
   2  -9   7 340.834 35.3957   9
  -2   9  -7 345.265 32.9605   7
   2   9   7 375.015 35.0270   7
   2  -9   7 370.604 31.3230   6
  -2  -9  -7 430.063 36.3995   6
   2  -9   7 383.706 35.9408   5
  -2   9  -7 383.288 37.1120   4
   2  -9   8 316.775 35.2218   5
  -2   9  -8 406.456 37.3375   4
   2   9   8 352.642 35.3710   7
  -2   9  -8 320.914 32.7397   7
   2   9   8 335.880 35.2821   3
  -2  -9  -8 371.403 35.7880   6
   2  -9   8 350.617 30.5666   6
  -2  -9  -8 392.166 36.7571   2
  -2  -9  -8 420.373 37.2362   1
  -2  -9  -9 68.4492 19.8048   1
   2  -9   9 75.1351 21.4269   9
   2   9   9 18.2080 16.9725   7
  -2   9  -9 33.7124 16.4224   7
   2   9   9 73.8687 22.7501   3
  -2  -9  -9 45.9527 17.3448   6
   2  -9   9 24.6486 14.0839   6
  -2  -9  -9 57.6937 21.0513   2
   2   9   9 21.9189 18.7548   4
  -2   9  -9 35.9375 18.9839   4
   2  -9   9 22.6993 16.9911   5
  -2  -9 -10 58.1486 21.6230   1
   2  -9  10 62.8684 20.5094   9
   2   9  10 58.5245 20.6529   7
  -2   9 -10 61.2088 19.0781   7
   2   9  10 42.3192 19.5068   3
  -2  -9 -10 84.8218 20.9509   6
   2  -9  10 72.3551 16.5078   6
  -2  -9 -10 70.0474 22.4996   2
   2  -9  10 80.1092 22.6127   5
  -2   9 -10 37.8031 20.0156   4
   2   9  10 69.4785 21.5307   4
  -2  -9 -11 867.885 60.7433   1
   2  -9  11 819.190 59.7230   9
   2   9  11 838.230 60.1855   7
  -2   9 -11 761.289 55.2580   7
   2   9  11 774.278 57.6003   3
  -2  -9 -11 763.814 55.4993   6
  -2  -9 -11 1011.51 65.0376   2
  -2   9 -11 949.117 63.1264   4
   2   9  11 953.298 62.8101   4
  -2  -9 -12 4.42846 20.6244   1
   2  -9  12 21.2682 21.5040   9
  -2   9 -12 35.4957 22.0868   7
   2   9  12 31.0835 21.7571   7
   2   9  12 32.9838 19.8779   3
  -2  -9 -12 64.9464 22.6731   6
  -2  -9 -12 31.2472 22.2204   2
   2  -9  12 62.0852 25.5816   5
  -2   9 -12 70.7607 21.9771   4
   2   9  12 64.3521 22.9617   4
   2  -9  13 773.896 59.4297   9
   2   9  13 781.843 62.4456   7
   2   9  13 750.346 59.0042   3
  -2  -9 -13 749.479 61.2996   2
  -2  -9 -13 737.893 60.6644   1
  -2   9 -13 744.056 59.1372   4
   2  -9  13 671.840 57.6553   5
   2   9  13 787.936 60.6720   4
   2  -9  14 207.909 34.2029   9
  -2   9 -14 163.069 32.8594   4
   2   9  14 246.807 35.5624   3
  -2  10  14 17.3896 21.6181   3
  -2 -10  14 18.8472 20.6934   6
  -2  10  14 8.45724 21.0277   4
  -2 -10  13 257.397 38.0826   9
  -2 -10  13 365.810 38.7282   8
  -2  10  13 376.199 42.6508   3
   2 -10 -13 363.137 43.2349   6
  -2 -10  13 390.749 42.0197   6
  -2  10  13 289.673 38.5420   4
  -2  10  13 326.876 42.5799   2
   2 -10 -13 437.218 46.1698   1
  -2  10  12 22.5042 22.3833   7
  -2  10  12-8.35915 20.7866   3
  -2 -10  12 43.8891 21.0854   6
   2 -10 -12 29.9868 21.6348   6
  -2  10  12 19.6135 18.8909   4
   2  10 -12 18.1960 18.9298   4
   2 -10 -12 25.6064 20.2060   1
  -2  10  12 13.3899 20.3901   2
  -2  10  11-25.6477 24.3487   7
  -2  10  11 32.5509 20.8534   3
   2 -10 -11 57.8539 21.7929   6
  -2 -10  11 35.8412 19.6735   6
  -2 -10  11 34.2296 20.5985   5
   2  10 -11 3.50833 17.9810   4
  -2  10  11 22.5894 17.8208   4
   2 -10 -11 15.9060 20.0781   1
  -2  10  11 4.18405 19.1094   2
   2 -10 -10 7.36828 16.1942   1
  -2 -10  10 24.6998 19.8205   9
  -2  10  10 24.3133 18.8492   7
  -2  10  10-7.89201 18.0247   3
   2 -10 -10-3.97711 17.4812   6
  -2 -10  10 3.50464 17.6984   6
  -2  10  10 27.3306 19.7161   2
  -2  10  10 14.4486 15.2299   4
  -2 -10  10 12.1790 16.7397   5
   2  10 -10 60.8285 22.6225   4
   2 -10  -9 47.5189 18.9048   1
  -2 -10   9 35.2405 20.1021   9
  -2  10   9 30.7192 19.7148   7
  -2  10   9 38.1553 20.4331   3
  -2 -10   9 6.84784 15.3907   6
   2 -10  -9 42.0404 20.1893   6
  -2  10   9 61.6539 20.9357   2
  -2 -10   9 49.8820 19.1144   5
  -2  10   9 58.9025 20.4628   4
   2  10  -9 74.9119 20.0736   4
   2 -10  -8 177.203 26.2839   1
  -2 -10   8 152.215 27.1982   9
  -2  10   8 174.677 27.4356   7
  -2  10   8 184.116 28.8601   3
  -2 -10   8 254.193 30.8383   6
   2 -10  -8 205.594 30.1892   6
  -2  10   8 167.608 26.5226   2
  -2 -10   8 159.030 27.2553   5
  -2  10   8 203.152 28.3910   4
   2  10  -8 153.986 25.3834   4
   2 -10  -7 378.798 33.8285   1
  -2 -10   7 396.646 37.9003   9
  -2  10   7 303.773 34.2351   7
  -2 -10   7 385.757 36.9909   6
   2 -10  -7 349.154 36.6517   6
   2  10  -7 379.993 35.2334   4
  -2 -10   7 427.394 38.3839   5
  -2  10   7 378.602 36.0327   4
  -2  10   7 379.301 35.2809   2
  -2  10   6 1094.64 58.8661   2
   2 -10  -6 915.671 53.0972   1
  -2 -10   6 1012.55 60.3539   9
  -2  10   6 958.518 58.6465   7
  -2  10   6 992.667 60.4860   3
  -2 -10   6 1117.12 61.7150   6
   2 -10  -6 1044.30 61.6586   6
  -2 -10   6 1021.16 59.3333   5
  -2  10   6 958.576 58.2124   4
   2  10  -6 918.149 56.5617   4
  -2  10   5 1269.82 62.8837   2
   2 -10  -5 1364.78 62.2129   1
  -2 -10   5 1265.83 67.3425   9
  -2  10   5 1286.25 68.2049   7
   2  10  -5 1102.92 55.4459   7
  -2  10   5 1258.57 68.9791   3
  -2 -10   5 1259.80 67.3310   6
   2 -10  -5 1152.20 67.0118   6
  -2 -10   5 1213.72 65.3548   5
  -2  10   5 1289.90 66.8378   4
   2  10  -5 1195.34 64.6143   4
   2 -10  -4 215.026 22.1926   1
   2 -10  -4 214.974 22.3453   9
  -2 -10   4 142.805 23.3603   9
   2  10  -4 252.408 23.1159   7
  -2  10   4 185.832 25.5257   7
  -2  10   4 160.486 25.4138   3
   2  10  -4 211.387 22.0716   3
  -2 -10   4 231.954 28.4557   6
  -2  10   4 224.598 24.6059   2
  -2 -10   4 199.808 24.6344   5
   2  10  -4 206.311 25.7539   4
  -2  10   4 203.188 26.2751   4
  -2 -10   3 491.830 26.4178   1
   2 -10  -3 538.476 32.6670   1
   2 -10  -3 543.831 35.4408   9
  -2 -10   3 473.597 37.0169   9
  -2  10   3 513.428 38.5680   7
   2  10  -3 465.184 32.5978   7
  -2  10   3 552.516 41.2472   3
   2  10  -3 473.958 33.3170   3
  -2 -10   3 488.810 39.3643   6
   2  10  -3 536.058 39.9183   4
  -2  10   3 561.932 40.5872   4
  -2  10   3 494.904 33.5568   2
  -2  10   2 821.798 42.7406   2
  -2 -10   2 909.965 39.0041   1
   2 -10  -2 784.526 38.9509   1
  -2 -10   2 840.300 48.4128   9
   2 -10  -2 712.879 44.0422   9
  -2  10   2 880.173 51.2494   7
   2  10  -2 763.834 43.1549   7
   2  10  -2 782.130 45.4764   3
  -2  10   2 827.912 50.5350   3
   2 -10  -2 756.287 49.0093   6
   2  10  -2 764.020 45.4754   5
   2  10  -2 813.839 49.7645   4
  -2 -10   1 85.6321 10.9784   2
   2 -10  -1 69.5568 11.0570   1
  -2 -10   1 86.0299 13.4625   1
  -2 -10   1 77.3291 16.3545   9
   2 -10  -1 93.2901 17.1213   9
   2  10  -1 59.1875 14.4269   7
  -2  10   1 70.8897 17.5737   7
  -2  10   1 94.3152 20.3623   3
   2  10  -1 79.9819 16.9063   3
   2 -10  -1 109.317 19.8605   6
   2  10  -1 50.4854 13.3722   5
   2  10  -1 83.5161 20.2871   4
   2 -10  -1 47.1548 13.4094   5
  -2 -10   0 2501.28 88.3318   2
  -2 -10   0 2701.80 93.7320   1
  -2 -10   0 2381.72 96.6669   9
   2 -10   0 2422.86 101.581   9
  -2  10   0 2343.25 101.740   7
   2  10   0 2545.84 98.7700   7
   2  10   0 2568.59 103.117   3
  -2  10   0 2488.77 103.103   3
  -2 -10   0 2478.76 106.087   6
   2 -10   0 2621.80 105.352   6
   2  10   0 2481.25 94.5877   5
   2 -10   0 2484.51 96.3625   5
   2  10   0 2595.35 105.269   4
  -2 -10  -1 372.156 25.0499   2
  -2 -10  -1 368.401 26.8422   1
  -2 -10  -1 304.830 25.7371   9
   2 -10   1 356.022 32.2347   9
   2  10   1 287.280 27.7591   7
  -2  10  -1 396.354 33.1734   7
   2  10   1 347.254 31.7365   3
  -2  10  -1 404.018 31.9751   3
  -2 -10  -1 386.081 33.6133   6
   2 -10   1 278.988 29.0391   6
   2  10   1 341.122 25.1938   5
   2 -10   1 372.485 29.5002   5
   2  10   1 329.044 31.9066   4
  -2  10  -1 273.977 29.5912   4
  -2 -10  -2 46.3190 12.3437   2
  -2 -10  -2 61.9925 14.6840   1
   2 -10   2 34.6652 14.6268   9
  -2  10  -2 26.6162 13.6850   7
   2  10   2 49.0274 14.9676   7
   2  10   2 14.4517 13.4874   3
  -2  10  -2 31.5445 14.5064   3
   2 -10   2 38.1518 14.8057   6
  -2 -10  -2 55.2839 17.5287   6
   2  10   2 47.6906 10.9085   5
   2 -10   2 17.3289 11.5660   5
  -2  10  -2 47.5592 15.9294   4
   2  10   2 55.6994 17.3191   4
  -2 -10  -3 99.5887 16.8745   2
  -2 -10  -3 61.6463 15.5374   1
   2 -10   3 42.6338 17.0401   9
  -2  10  -3 67.1652 17.1392   7
   2  10   3 59.9368 16.7884   7
   2  10   3 33.5313 15.2813   3
  -2  10  -3 104.047 18.0537   3
   2 -10   3 48.6171 16.3914   6
  -2 -10  -3 65.4409 18.0660   6
   2  10   3 80.5690 11.4530   5
   2 -10   3 75.4466 17.9862   5
  -2  10  -3 82.3482 18.8656   4
   2  10   3 75.5664 17.5299   4
  -2 -10  -4 1727.41 74.2786   2
  -2 -10  -4 1644.29 74.6065   1
   2 -10   4 1536.27 78.6203   9
   2  10   4 1592.21 76.2549   7
  -2  10  -4 1571.29 75.9086   7
  -2  10  -4 1532.13 70.2130   3
   2  10   4 1674.78 81.0293   3
  -2 -10  -4 1602.99 79.2747   6
   2 -10   4 1515.62 74.6634   6
   2 -10   4 1542.21 76.8947   5
   2  10   4 1763.91 81.3886   4
  -2  10  -4 1661.36 80.1618   4
  -2 -10  -5 1123.36 58.4076   2
  -2 -10  -5 1035.42 58.1063   1
   2 -10   5 998.772 61.3764   9
   2  10   5 997.684 58.6541   7
  -2  10  -5 1027.20 58.2506   7
   2  10   5 1091.99 62.9464   3
   2 -10   5 1111.17 58.6297   6
  -2 -10  -5 1086.93 62.5200   6
   2 -10   5 1082.34 61.1831   5
  -2  10  -5 958.328 59.1755   4
   2  10   5 1069.78 61.8484   4
  -2 -10  -6 527.299 40.8857   2
  -2 -10  -6 586.545 42.9332   1
   2 -10   6 592.208 46.7605   9
  -2  10  -6 582.774 43.5841   7
   2  10   6 511.371 41.7825   7
   2  10   6 664.139 48.3309   3
  -2 -10  -6 605.161 45.4576   6
   2 -10   6 637.469 42.4099   6
   2 -10   6 564.971 44.6531   5
   2  10   6 528.300 43.5566   4
  -2  10  -6 610.152 45.9370   4
  -2 -10  -7 3.24696 14.5520   1
   2 -10   7 7.44118 15.3384   9
  -2  10  -7 2.98642 14.6147   7
   2  10   7 3.39809 14.6318   7
   2  10   7 3.69636 16.8814   3
  -2 -10  -7-3.41452 16.4378   6
   2 -10   7 21.6045 13.4275   6
  -2 -10  -7 9.62098 15.6940   2
   2 -10   7 3.58960 14.7984   5
  -2  10  -7 7.06764 14.8959   4
  -2 -10  -8 287.758 32.9271   1
   2 -10   8 241.632 32.2859   9
  -2  10  -8 248.309 30.0866   7
   2  10   8 301.489 34.3213   7
   2 -10   8 233.496 27.4142   6
  -2 -10  -8 301.996 34.0846   6
  -2 -10  -8 261.715 32.8952   2
   2 -10   8 259.558 33.2189   5
  -2  10  -8 269.294 33.4445   4
   2  10   9 180.842 28.5963   4
   2 -10   9 202.217 32.6364   5
  -2  10  -9 246.711 34.3235   4
  -2  10  -9 245.618 31.2667   7
   2  10   9 209.410 31.3476   7
   2  10   9 220.896 31.2448   3
   2 -10   9 275.760 28.4180   6
  -2 -10  -9 227.511 30.3011   6
  -2 -10  -9 226.514 31.4408   2
  -2 -10  -9 230.389 31.4539   1
  -2 -10 -10 4.04974 19.4948   1
   2 -10  10-16.9764 18.2736   9
   2  10  10 4.13065 17.4106   7
  -2  10 -10 23.5817 18.0098   7
   2  10  10-4.16903 19.7317   3
  -2 -10 -10-7.42805 17.8787   6
   2  10  10-12.3794 19.5303   4
   2 -10  10 4.26873 18.3795   5
  -2  10 -10 12.0824 19.3875   4
  -2 -10 -10-8.12554 20.1989   2
  -2 -10 -11 678.589 56.9397   2
  -2 -10 -11 778.303 59.1395   1
   2 -10  11 736.588 58.1481   9
   2  10  11 715.595 57.6545   7
  -2  10 -11 691.142 52.3133   7
   2  10  11 715.627 57.3814   3
  -2 -10 -11 689.951 54.0031   6
   2 -10  11 812.247 60.5920   5
  -2  10 -11 748.016 58.1576   4
   2  10  11 791.775 59.9009   4
  -2 -10 -12 514.715 49.7517   1
   2 -10  12 483.767 48.7855   9
   2  10  12 581.160 53.9602   7
   2  10  12 505.944 49.7669   3
  -2 -10 -12 538.699 48.5686   6
  -2 -10 -12 546.523 51.8896   2
   2  10  12 642.782 54.8638   4
  -2  10 -12 564.473 50.9100   4
   2  10  13 90.9421 27.0222   3
  -2  10 -13 154.458 30.3342   4
  -2 -11  13 94.0830 24.5046   6
  -2  11  13 90.8116 26.1889   4
   2 -11 -12 912.494 67.7071   1
   2  11 -12 952.452 66.2028   4
  -2  11  12 1059.59 68.9841   4
  -2  11  12 1113.67 75.3255   7
  -2  11  12 1024.26 71.1685   3
  -2 -11  12 1036.69 67.1375   6
   2 -11 -12 1133.01 74.2187   6
   2  11 -12 1129.12 74.7769   5
  -2  11  12 1179.94 76.8679   2
  -2 -11  11 234.502 36.2652   9
  -2  11  11 240.890 36.3079   7
  -2  11  11 317.346 41.3319   3
  -2 -11  11 287.321 34.8424   6
   2 -11 -11 230.424 36.2845   6
  -2  11  11 282.863 38.4265   2
   2 -11 -11 258.325 36.4748   1
  -2  11  11 291.378 36.8875   4
   2  11 -11 267.006 35.6407   4
  -2 -11  10 17.6157 18.5783   9
  -2  11  10 47.6767 23.1837   7
  -2  11  10 42.8824 22.3101   3
   2 -11 -10 12.8628 18.8572   6
  -2 -11  10 18.8514 19.6187   6
  -2  11  10 52.9518 21.7891   2
   2 -11 -10 3.81040 17.7373   1
  -2  11  10 39.0787 20.0415   4
   2  11 -10 32.8373 21.7623   4
  -2 -11   9 126.119 26.6526   9
  -2  11   9 140.379 26.4359   7
  -2  11   9 91.4972 26.3731   3
   2 -11  -9 174.022 31.3397   6
  -2 -11   9 137.152 25.3050   6
  -2  11   9 139.625 27.2052   4
   2  11  -9 116.848 25.5601   4
   2 -11  -9 123.227 25.0387   1
  -2  11   9 155.519 28.1442   2
   2 -11  -8-12.9286 15.8164   1
  -2 -11   8 28.0019 19.8883   9
  -2  11   8 11.7999 17.2847   7
  -2 -11   8 3.64217 16.0054   6
   2 -11  -8 12.0007 18.9329   6
  -2  11   8 14.0655 18.5430   2
  -2 -11   8-3.86555 16.9870   5
   2  11  -8 3.43936 16.2784   4
  -2  11   8-3.64897 16.3528   4
   2 -11  -7 135.516 22.8482   1
  -2 -11   7 113.856 23.1400   9
  -2  11   7 101.288 22.1550   7
  -2  11   7 178.812 28.8022   3
  -2 -11   7 118.132 23.3893   6
   2 -11  -7 135.224 26.1015   6
  -2  11   7 139.421 24.1035   2
   2  11  -7 93.7561 22.1105   4
  -2 -11   7 123.696 25.2230   5
  -2  11   7 130.804 23.9263   4
   2 -11  -6 215.809 26.2135   1
  -2 -11   6 247.785 31.4238   9
  -2  11   6 265.235 31.9936   7
  -2  11   6 228.685 32.4017   3
   2 -11  -6 272.401 33.0815   6
  -2 -11   6 229.019 31.3247   6
  -2  11   6 249.806 28.9259   2
   2  11  -6 264.953 31.3849   4
  -2  11   6 309.381 33.8589   4
   2 -11  -5 2.38476 11.6697   1
  -2 -11   5 16.9401 17.1055   9
  -2  11   5 3.43396 15.0903   7
  -2  11   5-3.61174 17.0941   3
   2 -11  -5 10.8284 15.5410   6
  -2 -11   5-10.4219 14.6427   6
  -2  11   5 27.0966 15.7969   2
   2  11  -5-3.20724 15.4392   4
  -2  11   5-10.0640 14.7419   4
   2 -11  -4 269.597 25.2965   1
  -2 -11   4 296.408 31.7302   9
  -2  11   4 237.731 29.8507   7
  -2  11   4 225.892 30.2597   3
  -2 -11   4 288.437 32.6852   6
   2  11  -4 284.423 31.8430   4
  -2  11   4 256.646 30.3105   4
  -2  11   4 271.879 27.3471   2
   2 -11  -3 104.178 16.5364   1
   2 -11  -3 65.5293 16.6763   9
  -2 -11   3 56.7741 17.1689   9
  -2  11   3 63.7812 18.7284   7
   2  11  -3 105.897 18.6079   7
   2  11  -3 85.4335 16.7083   3
  -2  11   3 66.8497 19.6166   3
  -2 -11   3 88.5168 21.0665   6
   2  11  -3 68.5497 17.3576   5
   2  11  -3 87.6528 20.3436   4
  -2  11   3 81.1046 19.4696   4
   2 -11  -2 1260.70 53.4966   1
   2 -11  -2 1331.82 64.3656   9
  -2 -11   2 1227.54 64.2600   9
   2  11  -2 1241.51 60.3920   7
  -2  11   2 1192.11 66.2753   7
  -2  11   2 1268.43 68.8639   3
   2  11  -2 1170.33 61.6238   3
   2 -11  -2 1246.67 68.3141   6
   2  11  -2 1219.11 62.0846   5
   2  11  -2 1166.92 65.7313   4
  -2 -11   1 39.0642 10.5595   1
   2 -11  -1 21.7346 14.9193   9
  -2 -11   1 10.3729 11.8524   9
   2  11  -1 7.12679 11.8204   7
  -2  11   1 6.04947 14.8090   7
  -2  11   1 24.6576 15.5687   3
   2  11  -1 29.8059 14.2966   3
   2 -11  -1 6.45870 14.4800   6
   2  11  -1 6.88308 11.5936   5
   2  11  -1 18.7685 14.8127   4
  -2 -11   0 271.662 23.4628   1
   2 -11   0 235.004 27.0958   9
  -2 -11   0 266.010 26.5982   9
   2  11   0 249.447 26.8271   7
  -2  11   0 243.918 28.6502   7
   2  11   0 244.191 29.1928   3
  -2  11   0 254.140 28.9450   3
   2 -11   0 294.359 31.1202   6
  -2 -11   0 250.607 30.2434   6
   2  11   0 266.552 24.7527   5
   2  11   0 277.810 30.7951   4
   2 -11   0 275.488 25.7946   5
  -2 -11  -1 171.550 18.3494   2
  -2 -11  -1 197.340 21.4484   1
   2 -11   1 157.020 24.3794   9
   2  11   1 142.114 22.0909   7
  -2  11  -1 159.068 24.7726   7
   2  11   1 148.734 24.3558   3
  -2  11  -1 183.945 25.8303   3
  -2 -11  -1 146.458 25.3409   6
   2 -11   1 220.918 28.4444   6
   2  11   1 174.049 19.6023   5
  -2  11  -1 192.225 26.5405   4
   2 -11   1 144.873 21.3772   5
   2  11   1 227.557 29.1386   4
  -2 -11  -2 1411.30 65.0876   2
  -2 -11  -2 1593.12 69.4897   1
   2 -11   2 1442.86 76.3218   9
  -2  11  -2 1537.19 76.0839   7
   2  11   2 1609.52 74.9688   7
  -2  11  -2 1427.42 71.9584   3
   2  11   2 1595.72 79.2234   3
   2 -11   2 1581.54 77.5792   6
  -2 -11  -2 1557.58 80.0409   6
   2 -11   2 1581.84 74.2203   5
   2  11   2 1567.12 63.1193   5
  -2  11  -2 1483.27 77.2161   4
   2  11   2 1764.45 82.0035   4
  -2 -11  -3 2104.81 85.2160   2
  -2 -11  -3 2175.88 88.2542   1
   2 -11   3 2095.02 96.3569   9
  -2  11  -3 2022.42 92.4872   7
   2  11   3 2148.96 92.9540   7
  -2  11  -3 1862.85 86.5980   3
   2  11   3 2117.90 96.8165   3
  -2 -11  -3 1985.41 95.8134   6
   2 -11   3 2107.22 93.9147   6
   2 -11   3 2159.71 92.9202   5
   2  11   3 2097.01 96.2987   4
  -2  11  -3 1914.66 93.6797   4
  -2 -11  -4 763.001 46.8501   2
  -2 -11  -4 761.353 47.9436   1
   2 -11   4 793.181 54.2010   9
   2  11   4 888.617 54.0802   7
  -2  11  -4 836.401 52.0851   7
   2  11   4 789.865 54.1457   3
  -2 -11  -4 913.308 57.3534   6
   2 -11   4 836.466 52.3431   6
   2 -11   4 729.413 50.2149   5
   2  11   4 873.316 56.0929   4
  -2  11  -4 690.896 52.0486   4
  -2 -11  -5 495.115 38.7383   1
   2 -11   5 412.381 40.2465   9
   2  11   5 445.905 39.6626   7
  -2  11  -5 455.951 38.2073   7
   2  11   5 420.824 41.1155   3
   2 -11   5 460.176 37.9400   6
  -2 -11  -5 486.871 42.9135   6
  -2 -11  -5 390.539 34.5485   2
  -2  11  -5 386.318 38.4461   4
   2 -11   5 388.050 37.6859   5
   2  11   5 466.482 40.4435   4
  -2 -11  -6-3.14651 13.5477   1
   2 -11   6 3.85697 16.6067   9
   2  11   6 6.86829 15.6830   7
  -2  11  -6 12.4412 15.7033   7
   2  11   6-11.5740 17.6186   3
   2 -11   6 15.0107 15.1572   6
  -2 -11  -6-7.36678 16.8213   6
  -2 -11  -6-3.07006 14.0204   2
   2  11   6-3.72653 15.7072   4
   2 -11   6-7.21198 16.1600   5
  -2  11  -6 3.69717 16.2469   4
  -2 -11  -7-3.40428 15.5467   1
   2 -11   7-4.03462 16.6320   9
  -2  11  -7-3.19537 15.6363   7
   2  11   7-3.65029 17.5719   7
   2  11   7 28.1532 20.9119   3
  -2 -11  -7-15.0690 20.6769   6
   2 -11   7 15.0045 15.1509   6
   2 -11   7-19.1895 17.8486   5
  -2  11  -7 19.1498 19.3367   4
  -2 -11  -7 20.1298 16.4172   2
  -2 -11  -8 779.267 56.5345   2
  -2 -11  -8 818.035 56.9711   1
   2 -11   8 800.337 59.3945   9
   2  11   8 857.206 58.5149   7
  -2  11  -8 826.460 54.7625   7
  -2 -11  -8 840.712 59.2114   6
   2 -11   8 768.211 51.8555   6
   2 -11   8 968.658 63.1086   5
  -2  11  -8 814.452 58.3658   4
   2 -11   9 309.594 38.8049   5
  -2  11  -9 321.803 39.8703   4
   2  11   9 403.519 42.8077   7
  -2  11  -9 306.075 35.8287   7
   2  11   9 247.495 36.0682   3
  -2 -11  -9 303.971 36.6280   6
   2 -11   9 305.972 32.7352   6
  -2 -11  -9 282.932 36.3062   2
  -2 -11  -9 334.651 38.4514   1
  -2 -11 -10 1573.69 88.6026   1
   2  11  10 1729.66 92.0967   4
  -2  11 -10 1674.09 90.5312   4
   2  11  10 1657.24 90.7411   7
   2  11  10 1410.16 86.8649   3
  -2 -11 -10 1530.52 85.9275   6
   2 -11  10 1678.10 92.6719   5
  -2 -11 -10 1627.60 89.1255   2
  -2 -11 -11 1629.33 92.9806   2
  -2 -11 -11 1692.35 94.4422   1
   2 -11  11 1749.63 96.9607   9
   2  11  11 1880.34 98.5211   7
  -2 -11 -11 1683.28 91.7114   6
   2  11  11 1805.32 97.4185   3
   2  11  11 1733.31 94.7765   4
  -2  11 -11 1415.92 89.1011   4
   2 -11  11 1710.70 95.5149   5
  -2 -11 -12-8.40105 20.2220   6
  -2 -12  12 36.9002 22.8143   6
  -2  12  11 104.225 29.9124   3
  -2 -12  11 93.7255 27.2348   6
   2 -12 -11 123.003 30.7271   6
   2  12 -11 120.336 28.6085   4
  -2  12  11 86.5552 26.2786   4
  -2  12  11 161.772 32.4909   2
   2 -12 -11 130.144 30.3766   1
  -2  12  10 67.4850 23.4727   2
   2 -12 -10 35.2107 20.0820   1
  -2 -12  10 98.3353 25.7265   9
  -2  12  10 73.7611 25.0025   7
  -2  12  10 37.0048 24.4189   3
  -2 -12  10 32.2857 20.4075   6
   2 -12 -10 9.20421 19.8479   6
   2  12 -10 22.8043 21.2415   5
  -2  12  10 37.8597 20.9453   4
   2  12 -10 27.4311 19.5163   4
  -2 -12   9 376.897 42.6271   9
  -2  12   9 388.639 43.9255   7
  -2  12   9 274.531 39.3175   3
  -2 -12   9 387.104 40.8515   6
   2 -12  -9 348.632 41.7401   6
   2 -12  -9 474.799 43.5015   1
  -2  12   9 374.294 40.5129   2
  -2  12   9 392.217 40.8242   4
   2  12  -9 286.997 36.4427   4
  -2 -12   8 21.4205 18.8437   9
  -2  12   8 25.3730 20.0313   7
  -2 -12   8 39.4396 20.5229   6
   2 -12  -8 39.0317 21.5769   6
   2 -12  -8 26.6772 17.1086   1
  -2  12   8 7.32205 17.0455   2
   2  12  -8 56.1165 21.0691   4
  -2  12   8 27.8156 19.7726   4
  -2 -12   7-4.07794 18.6231   9
  -2  12   7-8.10382 17.8057   7
  -2  12   7 4.22976 17.0355   3
  -2 -12   7-11.6926 19.0722   6
   2 -12  -7-4.20757 19.2151   6
   2  12  -7 3.66338 17.9264   4
  -2  12   7 11.6118 17.0089   4
   2 -12  -7 27.4100 16.5001   1
  -2  12   7-3.38196 16.2802   2
  -2  12   6 260.936 30.4993   2
   2 -12  -6 248.118 28.1899   1
  -2 -12   6 216.726 32.2208   9
  -2  12   6 268.263 33.4273   7
  -2  12   6 208.576 34.1647   3
   2 -12  -6 228.633 32.3651   6
  -2 -12   6 223.508 33.1440   6
   2  12  -6 193.288 29.0612   5
   2  12  -6 201.362 30.3659   4
  -2  12   6 260.764 32.8669   4
   2 -12  -5-7.40674 12.2751   1
  -2 -12   5-7.32615 17.3373   9
  -2  12   5 14.9614 18.0057   7
  -2  12   5 27.6388 17.3512   3
   2 -12  -5 19.8270 20.0207   6
  -2 -12   5-3.81511 17.7428   6
   2  12  -5 6.82890 16.4369   5
   2  12  -5 7.08196 16.7595   4
  -2  12   5 3.70370 16.2759   4
  -2 -12   4 10.3724 17.4596   9
  -2  12   4 32.4868 18.7718   7
  -2  12   4 45.6961 20.0838   3
  -2 -12   4 11.3534 17.2865   6
   2  12  -4-9.54477 16.3086   5
   2  12  -4 7.00116 15.9904   4
  -2  12   4 21.8618 18.6760   4
  -2 -12   3 52.0264 17.4284   9
  -2  12   3 34.9540 17.1501   7
  -2  12   3 18.3456 17.4107   3
  -2 -12   3 30.0981 17.5415   6
   2 -12  -3 30.0550 17.2025   6
   2  12  -3 50.1054 17.0324   5
  -2  12   3 90.0040 21.7281   4
   2  12  -3 73.0253 21.8616   4
   2 -12  -2 242.133 28.7518   9
  -2 -12   2 301.568 31.0060   9
  -2  12   2 153.004 25.3774   7
  -2  12   2 190.643 28.9114   3
   2  12  -2 188.974 25.6401   3
  -2 -12   2 221.227 30.9821   6
   2 -12  -2 209.082 29.4657   6
   2  12  -2 225.117 26.7015   5
   2  12  -2 218.650 28.7687   4
  -2 -12   1 34.0884 15.8270   9
   2 -12  -1 47.5917 16.7739   9
  -2  12   1 49.8862 21.1052   7
   2  12  -1 31.6396 15.9231   7
  -2  12   1 40.7254 20.6931   3
   2  12  -1 23.9718 17.5023   3
   2 -12  -1 43.0888 18.4331   6
   2  12  -1 47.0134 16.0171   5
   2  12  -1 27.8559 17.0729   4
   2 -12   0 370.011 36.5628   9
  -2 -12   0 408.150 32.9442   9
   2  12   0 484.060 37.3334   7
  -2  12   0 513.473 42.2604   7
   2  12   0 494.411 41.3645   3
  -2  12   0 511.364 42.1038   3
  -2 -12   0 454.916 42.3167   6
   2 -12   0 475.749 41.3481   6
   2  12   0 488.659 34.4977   5
   2  12   0 491.448 42.3428   4
  -2 -12  -1 3968.22 138.170   1
   2 -12   1 4065.83 153.677   9
  -2  12  -1 3991.55 152.005   7
   2  12   1 4002.34 147.706   7
  -2  12  -1 3984.82 150.886   3
   2  12   1 3823.78 152.440   3
  -2 -12  -1 3917.50 156.341   6
   2 -12   1 3880.59 153.043   6
   2  12   1 3842.38 136.301   5
   2 -12   1 3579.98 142.512   5
  -2  12  -1 3856.37 154.467   4
   2  12   1 4259.78 157.559   4
  -2 -12  -2 3335.43 122.933   1
   2 -12   2 3203.01 134.518   9
   2  12   2 3277.29 130.336   7
  -2  12  -2 3205.97 132.466   7
  -2  12  -2 3459.22 132.056   3
   2  12   2 3340.43 136.796   3
   2 -12   2 3299.54 134.429   6
  -2 -12  -2 3390.22 138.970   6
   2 -12   2 3067.05 127.233   5
   2  12   2 3300.96 136.375   4
  -2  12  -2 3439.24 138.127   4
  -2 -12  -3 15.1963 14.4353   1
   2 -12   3 43.6355 19.7076   9
   2  12   3 18.8481 15.8686   7
  -2  12  -3 25.7752 17.6914   7
   2  12   3 18.3892 15.8440   3
  -2  12  -3 22.7214 14.9862   3
   2 -12   3 23.7043 16.5789   6
  -2 -12  -3 19.2905 19.7785   6
[truncated: 1,440,755 more chars]
